# Supplementary material for: Integrated systems biology analysis of KSHV latent infection reveals viral induction and reliance on peroxisome mediated lipid metabolism
Source: PLoS Pathog. 2017 Mar 3;13(3):e1006256. doi: 10.1371/journal.ppat.1006256 (PMC5352148; doi:10.1371/journal.ppat.1006256)
Supplement: S2 Table — (XLSX) [file ppat.1006256.s009.xlsx]

## Sheet: Phosphoproteome TR1
Phosphoproteome Data Set Technical Replicate 1. KSHV infection alters global host cellular phosphoproteome analysis. Heat map of fold change levels of peptide profiled in this study at 48 hpi. For comparisions, shaded cells, yellow-bolded values indicate p < 0.01 (red indicates that the mean values are significantly higher for that comparison and green indicates that the values are significantly …
Protein Name	Peptide with Modified Amino Acid Residue	Fold Change	Platform	HPLC
TTC7B	VIEQDET[181.01]R	8.42591	LC/MS-MS	1-Dimensional
STAT3	KYCRPESQEHPEADPGSAAPY[243.03]LK.T	3.70351	LC/MS-MS	1-Dimensional
STAT3	KYCRPESQEHPEADPGAAPY[243.03]LK.T	3.28239	LC/MS-MS	1-Dimensional
SYNM	GLQT[181.01]PVKDAGGGTGR	1.8645	LC/MS-MS	1-Dimensional
NCOA3	KES[167.00]SVSVTSPSGVSSSTSGGVSSTSNMHGSLLQEK.H	1.75405	LC/MS-MS	1-Dimensional
AP4E1	KLLMNDS[167.00]VS[167.00]S[167.00]ETK.A	1.72366	LC/MS-MS	1-Dimensional
none	MPS[167.00]QSVEVCGISY[243.03]LGEFQFEDGFEMKMSGGCGARWGG	1.70365	LC/MS-MS	1-Dimensional
AKAP2	SPGALET[181.01]PSAAGSQGNTASQGK	1.6085	LC/MS-MS	2-Dimensional
DHX30	SLRS[167.00]ELAALPPS[167.00]VQEEHGQLLALLAELLR	1.57051	LC/MS-MS	2-Dimensional
BCL7C	GTEPSPGGTPQPSRPVS[167.00]PAGPPEGVPEEAQPPR	1.56827	LC/MS-MS	2-Dimensional
AKAP2	DALGDSLQVPVS[167.00]PSSTTSSR	1.55093	LC/MS-MS	2-Dimensional
IFI16	EVDATS[167.00]PAPSTSSTVKTEGAEATPGAQKR	1.52662	LC/MS-MS	2-Dimensional
EIF4G1	EAALPPVS[167.00]PLKAALSEEELEKK	1.5119	LC/MS-MS	2-Dimensional
RASSF8	KS[167.00]LT[181.01]FTGGAKGLMDIFGK	1.50845	LC/MS-MS	2-Dimensional
MAP2	SGTSTPTTPGSTAITPGT[181.01]PPSYSSR	1.48423	LC/MS-MS	2-Dimensional
SYNPO	GALPPS[167.00]PALPRPSR	1.47987	LC/MS-MS	2-Dimensional
AGRN	AGPCEQAECGSGGSGS[167.00]GEDGDCEQELCR	1.46703	LC/MS-MS	2-Dimensional
MAP4K5	LAS[167.00]ELSFDFR	1.46678	LC/MS-MS	2-Dimensional
PECAM1	KDTETVY[243.03]SEVRK.A	1.46511	LC/MS-MS	2-Dimensional
DNM1L	SKPIPIMPAS[167.00]PQKGHAVNLLDVPVPVAR	1.4638	LC/MS-MS	2-Dimensional
MAP7D1	SSQPS[167.00]PTAVPASDSPPTK	1.45623	LC/MS-MS	2-Dimensional
AKAP2	S[167.00]PGALETPSAAGSQGNTASQGK	1.45106	LC/MS-MS	2-Dimensional
AKAP12	SAESPTS[167.00]PVTSETGSTFKK	1.4432	LC/MS-MS	2-Dimensional
PECAM1	KDTETVYS[167.00]EVRK.A	1.41649	LC/MS-MS	2-Dimensional
PECAM1	KDTETVY[243.03]SEVR.K	1.40177	LC/MS-MS	2-Dimensional
VIM	ETNLDS[167.00]LPLVDTHSK	1.39954	LC/MS-MS	2-Dimensional
SSB	FAS[167.00]DDEHDEHDENGATGPVKR	1.37703	LC/MS-MS	2-Dimensional
TRIM25	ASAPS[167.00]PNAQVACDHCLK	1.37415	LC/MS-MS	2-Dimensional
VIM	ETNLDS[167.00]LPLVDTHSKR	1.37137	LC/MS-MS	2-Dimensional
MINK1	GTPKPPGPPAQPPGPPNAS[167.00]SNPDLRR	1.36563	LC/MS-MS	2-Dimensional
PLEC	AQLEPVAS[167.00]PAKKPK	1.36531	LC/MS-MS	2-Dimensional
MYCT1	RVGLSTPPPPAY[243.03]ESIIK.A	1.36428	LC/MS-MS	2-Dimensional
NEDD9	RQAGRPDLRPEGVY[243.03]DIPPTCTKPAGK.D	1.36278	LC/MS-MS	2-Dimensional
ZNF280A	NDS[167.00]WEDHT[181.01]T[181.01]CQHCHR	1.35909	LC/MS-MS	2-Dimensional
LRRFIP1	GSGDTS[167.00]ISIDTEASIR	1.34781	LC/MS-MS	2-Dimensional
SSRP1	EGMNPSYDEY[243.03]ADSDEDQHDAYLER	1.34769	LC/MS-MS	2-Dimensional
DAP	EEKDKDDQEWESPS[167.00]PPKPTVFISGVIAR	1.34294	LC/MS-MS	2-Dimensional
AHNAK	GGVTGS[167.00]PEASISGSKGDLK	1.33866	LC/MS-MS	2-Dimensional
GNL1	EEQTDT[181.01]SDGESVTHHIR	1.33086	LC/MS-MS	2-Dimensional
TCOF1	SLGNILQAKPTS[167.00]SPAKGPPQK	1.32656	LC/MS-MS	2-Dimensional
AKAP2	YLDEVLEANCCDSAVDGTYNGTSS[167.00]PEPGAVVLVGGLSPPVHEATQPEPTER	1.32547	LC/MS-MS	2-Dimensional
DCDC2	KS[167.00]T[181.01]VGSSDNSSPQPLK.R	1.32541	LC/MS-MS	2-Dimensional
TCEAL3	REDEGEPGDEGQLEDEGS[167.00]QEKQGR	1.31984	LC/MS-MS	2-Dimensional
ZFR	QY[243.03]Y[243.03]QQPAATEAGSSSSCCCCCNSCLDR	1.31941	LC/MS-MS	2-Dimensional
TCEAL3	REDEGEPGDEGQLEDEGS[167.00]QEK	1.31904	LC/MS-MS	2-Dimensional
ITPR3	KQS[167.00]VFSAPSLSAGASAAEPLDR	1.31007	LC/MS-MS	2-Dimensional
WDR44	TKEYVSNDAAQS[167.00]DDEEKLQSQPTDTDGGR	1.30706	LC/MS-MS	2-Dimensional
ZC3H18	ELDEHELDYDEEVPEEPAPAVQEDEAEKAGAEDDEEKGEGT[181.01]PR	1.30601	LC/MS-MS	2-Dimensional
none	FCCGCCPY[243.03]T[181.01]S[167.00]GCGV	1.30398	LC/MS-MS	2-Dimensional
GSK3A	KQLVRGEPNVSY[243.03]ICSR.Y	1.29915	LC/MS-MS	2-Dimensional
EIF3B	TEPAAEAEAASGPS[167.00]ESPSPPAAEELPGSHAEPPVPAQGEAPGEQAR	1.29639	LC/MS-MS	2-Dimensional
HLA-A	S[167.00]DSDAASRR	1.29488	LC/MS-MS	2-Dimensional
AKAP12	SAES[167.00]PTSPVTSETGSTFKK	1.29394	LC/MS-MS	2-Dimensional
BNIP1	RT[181.01]ILDANEEFK.S	1.29176	LC/MS-MS	2-Dimensional
KRI1	AFVEDS[167.00]EDEDGAGEGGSSLLQKR	1.29168	LC/MS-MS	2-Dimensional
UBXN1	YGGSVGSQPPPVAPEPGPVPS[167.00]SPSQEPPTKR	1.29119	LC/MS-MS	2-Dimensional
NKAP	IGELGAPEVWGLS[167.00]PK	1.28537	LC/MS-MS	2-Dimensional
DBNL	YQEQGGEAS[167.00]PQRTWEQQQEVVSR	1.28489	LC/MS-MS	2-Dimensional
MAP1B	TATCHSSS[167.00]SPPIDAASAEPYGFR	1.28311	LC/MS-MS	2-Dimensional
ANXA2	KLSLEGDHSTPPSAY[243.03]GSVK.A	1.28141	LC/MS-MS	2-Dimensional
HDGF	AGDLLEDS[167.00]PKRPK	1.27976	LC/MS-MS	2-Dimensional
EIF4EBP2	TVAISDAAQLPHDYCT[181.01]T[181.01]PGGTLFSTTPGGTRIIYDRK	1.27966	LC/MS-MS	2-Dimensional
NRAP	NAQALASDHDY[243.03]R	1.27826	LC/MS-MS	2-Dimensional
ZCRB1	KKAPEPEEEIEEVEES[167.00]EDEGEDPALDSLSQAIAFQQAK	1.27523	LC/MS-MS	2-Dimensional
SP140	CS[167.00]CDMCFS[167.00]EEVPGS[167.00]PEAR	1.27314	LC/MS-MS	2-Dimensional
LRRFIP2	RGS[167.00]GDTSSLIDPDTSLSELR	1.27206	LC/MS-MS	2-Dimensional
ST3GAL3	GPT[181.01]DHFISPFS[167.00]PGR	1.27122	LC/MS-MS	2-Dimensional
HLA-B	AALRYYNQS[167.00]EAGS[167.00]HIIQRMYGCDVGPDGR	1.27018	LC/MS-MS	2-Dimensional
LARP4	AST[181.01]ASPCNNNINAATAVALQEPR	1.26669	LC/MS-MS	2-Dimensional
DUS1L	GFPS[167.00]GAAPLLASLAPGVVLATGSRDFLCPGQQMCVQPVPR	1.26581	LC/MS-MS	2-Dimensional
MAP4	DMSPLSETEMALGKDVT[181.01]PPPETEVVLIK	1.2648	LC/MS-MS	2-Dimensional
PTRF	RKSFTPDHVVY[243.03]AR.S	1.26412	LC/MS-MS	2-Dimensional
SHANK3	EPSPTHRGPRPGGLDY[243.03]GAGDGPGLAFGGPGPAK	1.25804	LC/MS-MS	2-Dimensional
HDAC7	QIPSAEDLET[181.01]DGGGPGQVVDDGLEHR	1.25587	LC/MS-MS	2-Dimensional
GTF2F1	GNSRPGT[181.01]PSAEGGSTSSTLR	1.25511	LC/MS-MS	2-Dimensional
KIDINS220	S[167.00]PEHSAEPIR	1.25264	LC/MS-MS	2-Dimensional
CROCC	HSLAT[181.01]ISLEMER	1.25233	LC/MS-MS	2-Dimensional
AHNAK	LPS[167.00]GSGAASPTGSAVDIR	1.24245	LC/MS-MS	2-Dimensional
ZFAND3	SCGTDSQSENEAS[167.00]PVKRPR	1.2418	LC/MS-MS	2-Dimensional
SORBS2	GAEDYPDPPIPHSYSS[167.00]DR	1.24033	LC/MS-MS	2-Dimensional
C1orf172	KSTMGS[167.00]S[167.00]FSYPDVK.L	1.23945	LC/MS-MS	2-Dimensional
DLC1	SDDS[167.00]DEDEPCAISGK	1.23945	LC/MS-MS	2-Dimensional
DPF2	VDDDS[167.00]LGEFPVTNSR	1.23797	LC/MS-MS	2-Dimensional
RALGAPA1	SS[167.00]STSDILEPFTVER	1.23779	LC/MS-MS	2-Dimensional
SP100	GFENVIHDKLPLQES[167.00]EEEER	1.23539	LC/MS-MS	2-Dimensional
PRMT2	KS[167.00]S[167.00]PSGDDS	1.23501	LC/MS-MS	2-Dimensional
GFPT1	VDS[167.00]TTCLFPVEEK	1.23343	LC/MS-MS	2-Dimensional
LUZP1	EKPDS[167.00]DDDLDIASLVTAK	1.22739	LC/MS-MS	2-Dimensional
NAV1	VAPGPSSGSTPGQVPGSS[167.00]ALSSPRR	1.22709	LC/MS-MS	2-Dimensional
FNDC3B	LNS[167.00]PPSSIYK	1.22462	LC/MS-MS	2-Dimensional
HDAC4	QEPIES[167.00]DEEEAEPPREVEPGQR	1.21816	LC/MS-MS	2-Dimensional
KDR	KFHY[243.03]DNTAGISQYLQNSK.R	1.21782	LC/MS-MS	2-Dimensional
SMN1	GTGQSDDS[167.00]DIWDDTALIK	1.21621	LC/MS-MS	2-Dimensional
RIN1	REKPAQDPLY[243.03]DVPNASGGQAGGPQRPGR.V	1.21562	LC/MS-MS	2-Dimensional
PODXL	KVVS[167.00]LNGELGDSWIVPLDNLTKDDLDEEEDTHL	1.21537	LC/MS-MS	2-Dimensional
ABLIM3	RFS[167.00]S[167.00]GGEEDDFDR	1.21434	LC/MS-MS	2-Dimensional
HYDIN	VIEFT[181.01]T[181.01]VGIGGKNLR	1.21384	LC/MS-MS	2-Dimensional
AHNAK	LKS[167.00]EDGVEGDLGETQSR	1.21306	LC/MS-MS	2-Dimensional
DPYSL2	GLYDGPVCEVSVT[181.01]PK	1.20943	LC/MS-MS	2-Dimensional
PLEC	RGSFDATGSGFSMT[181.01]FSSSSYSSSGYGR	1.20879	LC/MS-MS	2-Dimensional
NUCKS1	VVDYSQFQES[167.00]DDADEDYGRDSGPPTKK	1.2064	LC/MS-MS	2-Dimensional
MAPK1	RVADPDHDHTGFLTEY[243.03]VATR.W	1.20583	LC/MS-MS	2-Dimensional
HNRNPC	MESEGGADDS[167.00]AEEGDLLDDDDNEDRGDDQLELIKDDEK	1.20527	LC/MS-MS	2-Dimensional
SF3A1	FGESEEVEMEVES[167.00]DEEDDKQEK	1.20433	LC/MS-MS	2-Dimensional
SP100	GFENVIHDKLPLQES[167.00]EEEEREER	1.20319	LC/MS-MS	2-Dimensional
TNS1	TVGTNTPPS[167.00]PGFGRR	1.20225	LC/MS-MS	2-Dimensional
EPS15L1	STPSHGSVSSLNST[181.01]GSLSPK	1.20106	LC/MS-MS	2-Dimensional
PRKAR1A	AGTRTDSREDEIS[167.00]PPPPNPVVK	1.20052	LC/MS-MS	2-Dimensional
WDR44	LTQTSST[181.01]EQLNVLETETEVLNK	1.19908	LC/MS-MS	2-Dimensional
PRKAR1A	TDSREDEIS[167.00]PPPPNPVVK	1.1967	LC/MS-MS	2-Dimensional
USH1G	RLQHLALGSHLPYSQAT[181.01]LHGTAR	1.1958	LC/MS-MS	2-Dimensional
FAM21A	ETVSEAPPLLFS[167.00]DEEEKEAQLGVK	1.19345	LC/MS-MS	2-Dimensional
NSUN2	AGEPNSPDAEEANS[167.00]PDVTAGCDPAGVHPPR	1.19055	LC/MS-MS	2-Dimensional
41891	AEVLGHKT[181.01]PEPAPR	1.19016	LC/MS-MS	2-Dimensional
METAP1	NGY[243.03]HGDLNETFFVGEVDDGARK	1.18993	LC/MS-MS	2-Dimensional
KRTAP19-2	GCGDGCCCPS[167.00]CY[243.03]R	1.18961	LC/MS-MS	2-Dimensional
ABI2	TTPPTQKPPS[167.00]PPMSGK	1.18765	LC/MS-MS	2-Dimensional
CDC42BPB	HSTPSNSSNPSGPPS[167.00]PNSPHR	1.18656	LC/MS-MS	2-Dimensional
RAB12	AGGGGGLGAGS[167.00]PALSGGQGR	1.18527	LC/MS-MS	2-Dimensional
RAD23B	QEKPAEKPAETPVAT[181.01]SPTATDSTSGDSSR	1.18316	LC/MS-MS	2-Dimensional
CCDC40	RT[181.01]ILIER	1.18309	LC/MS-MS	2-Dimensional
MSR1	VEILHS[167.00]GQWGTICDDR	1.18245	LC/MS-MS	2-Dimensional
IRF2BPL	KAS[167.00]PEPPDSAEGALKLGEEQQR	1.18129	LC/MS-MS	2-Dimensional
AKAP12	GALNGQGALNS[167.00]QEEEEVIVTEVGQR	1.17822	LC/MS-MS	2-Dimensional
TOMM70A	ASPAPGS[167.00]GHPEGPGAHLDMNSLDR	1.17817	LC/MS-MS	2-Dimensional
SLC4A7	KHS[167.00]DPHLLER	1.17802	LC/MS-MS	2-Dimensional
none	STGSPT[181.01]QETQAPFIAK	1.17747	LC/MS-MS	2-Dimensional
NFATC4	RGS[167.00]LGEEGSEPPPPPPLPLAR	1.17687	LC/MS-MS	2-Dimensional
SGK223	GVQKPAGPST[181.01]SPDGNSR	1.17504	LC/MS-MS	2-Dimensional
PXN	RVGEEEHVY[243.03]SFPNKQK.S	1.17494	LC/MS-MS	2-Dimensional
TJP1	VQIPVSRPDPEPVSDNEEDS[167.00]Y[243.03]DEEIHDPR	1.17443	LC/MS-MS	2-Dimensional
FOXO1	ASLQSGQEGAGDS[167.00]PGSQFSK	1.17308	LC/MS-MS	2-Dimensional
HELZ2	SSVASGPISPTNY[243.03]RQR	1.17114	LC/MS-MS	2-Dimensional
DBN1	ALDEVTSSQPPPLPPPPPPAQETQEPS[167.00]PILDSEETR	1.16934	LC/MS-MS	2-Dimensional
SP100	LNECIS[167.00]PVANEMNHLPAHSHDLQR	1.16872	LC/MS-MS	2-Dimensional
EIF4G1	EAALPPVS[167.00]PLK	1.16728	LC/MS-MS	2-Dimensional
CREB3L1	DGGNGTSPDFS[167.00]HSK	1.16405	LC/MS-MS	2-Dimensional
FNBP1L	RHSS[167.00]DINHLVTQGR	1.16361	LC/MS-MS	2-Dimensional
ANKRD13D	GPGS[167.00]PPRT[181.01]PPAPGPPSFEEQLR	1.16283	LC/MS-MS	2-Dimensional
none	FWEVISDEHGIDPTGTYHGDS[167.00]DLK	1.16077	LC/MS-MS	2-Dimensional
KDM1A	LPPPPPQAPPEEENES[167.00]EPEEPSGVEGAAFQSR	1.16037	LC/MS-MS	2-Dimensional
FAT2	LEY[243.03]LILSGNQDR	1.15972	LC/MS-MS	2-Dimensional
ANKIB1	GVAPADS[167.00]PEAPRR	1.15969	LC/MS-MS	2-Dimensional
AHNAK	VDINT[181.01]PDVDVHGPDWHLK	1.15883	LC/MS-MS	2-Dimensional
SRRM2	VPS[167.00]PTPAPK	1.15806	LC/MS-MS	2-Dimensional
ASAP1	TLSDPPS[167.00]PLPHGPPNK	1.15764	LC/MS-MS	2-Dimensional
GFPT1	VDSTT[181.01]CLFPVEEK	1.15754	LC/MS-MS	2-Dimensional
UBE2J1	RLS[167.00]TSPDVIQGHQPR	1.15745	LC/MS-MS	2-Dimensional
CLIC2	MCLS[167.00]PS[167.00]S[167.00]MIVRPSQPR	1.15738	LC/MS-MS	2-Dimensional
TRIM55	QKS[167.00]ELSDGIAILVGSNDR	1.15678	LC/MS-MS	2-Dimensional
PPFIA3	SIKSS[167.00]IGR	1.15675	LC/MS-MS	2-Dimensional
RB1	KTAATAAAAAAEPPAPPPPPPPEEDPEQDS[167.00]GPEDLPLVR	1.1548	LC/MS-MS	2-Dimensional
RAB12	AGGGGGLGAGS[167.00]PALSGGQGRR	1.15461	LC/MS-MS	2-Dimensional
LEMD3	VLLGFSS[167.00]DESDVEASPR	1.15346	LC/MS-MS	2-Dimensional
CHD4	EGIQWEAKEDNS[167.00]EGEEILEEVGGDLEEEDDHHMEFCR	1.1534	LC/MS-MS	2-Dimensional
BCLAF1	LKDLFDY[243.03]SPPLHK	1.15252	LC/MS-MS	2-Dimensional
ARHGAP17	SPSPPT[181.01]QHTGQPPGQPSAPSQLSAPR	1.15179	LC/MS-MS	2-Dimensional
CASKIN2	VGLSPDS[167.00]PAGDRNSVGSEGSVGSIR	1.15154	LC/MS-MS	2-Dimensional
PML	SPVIGS[167.00]EVFLPNSNHVASGAGEAEER	1.1498	LC/MS-MS	2-Dimensional
ARHGAP35	AGSPLCNS[167.00]NLQDSEEDIEPSYSLFR	1.14977	LC/MS-MS	2-Dimensional
AIFM1	KIDNS[167.00]VLVLIVGLSTVGAGAYLCSLIT.-	1.14887	LC/MS-MS	2-Dimensional
PLEC	GYYSPYSVSGS[167.00]GSTAGS[167.00]R	1.14886	LC/MS-MS	2-Dimensional
KSR1	ADVLEAHEAEAEEPEAGKS[167.00]EAEDDEDEVDDLPSSR	1.14722	LC/MS-MS	2-Dimensional
SAAL1	YNLPLIDS[167.00]LIR	1.14721	LC/MS-MS	2-Dimensional
ZC3HAV1	SCT[181.01]PSPDQISHR	1.14661	LC/MS-MS	2-Dimensional
SLC35A4	Y[243.03]MDPSTYQVLSNLK	1.14478	LC/MS-MS	2-Dimensional
PLA2G16	Y[243.03]S[167.00]PLPCSK	1.14471	LC/MS-MS	2-Dimensional
TJP2	GSYGS[167.00]DAEEEEYRQQLSEHSK	1.1441	LC/MS-MS	2-Dimensional
RICTOR	NDS[167.00]GEENVPLDLTREPSDNLR	1.14404	LC/MS-MS	2-Dimensional
THRAP3	ERS[167.00]PALKSPLQSVVVR	1.14388	LC/MS-MS	2-Dimensional
RBM10	RESATADAGY[243.03]AILEK	1.14385	LC/MS-MS	2-Dimensional
TJP2	KVQVAALQAS[167.00]PPLDQDDR	1.14308	LC/MS-MS	2-Dimensional
STK10	QVAEQGGDLS[167.00]PAANR	1.14088	LC/MS-MS	2-Dimensional
AKAP12	S[167.00]PPSPVER	1.14081	LC/MS-MS	2-Dimensional
none	STGSPTQET[181.01]QAPFIAK	1.14069	LC/MS-MS	2-Dimensional
FAM21A	RTPS[167.00]DDEEDNLFAPPK	1.13994	LC/MS-MS	2-Dimensional
IFI16	VSEEQTQPPS[167.00]PAGAGMSTAMGR	1.13953	LC/MS-MS	2-Dimensional
SCAP	RDS[167.00]GVGSGLEAQESWER	1.13906	LC/MS-MS	2-Dimensional
SCRIB	LALDGETLGEEEQEDEQPPWAS[167.00]PSPTSR	1.13703	LC/MS-MS	2-Dimensional
FGD5	SLSNS[167.00]PQLK	1.13558	LC/MS-MS	2-Dimensional
EXOC2	LVLS[167.00]QLPNFWK	1.13392	LC/MS-MS	2-Dimensional
PANK2	ASS[167.00]ASVPAVGASAEGTRR	1.13267	LC/MS-MS	2-Dimensional
SP110	DNS[167.00]PEPNDPEEPQEVSSTPSDK	1.13125	LC/MS-MS	2-Dimensional
HNRNPC	MESEGGADDS[167.00]AEEGDLLDDDDNEDRGDDQLELIK	1.1307	LC/MS-MS	2-Dimensional
BLOC1S3	VAGEAAET[181.01]DS[167.00]EPEPEPEPTAAPR	1.12935	LC/MS-MS	2-Dimensional
HMGA1	KLEKEEEEGISQES[167.00]S[167.00]EEEQ	1.12828	LC/MS-MS	2-Dimensional
PPP1R13L	SESAPTLHPYS[167.00]PLSPK	1.12791	LC/MS-MS	2-Dimensional
HNRNPU	AKS[167.00]PQPPVEEEDEHFDDTVVCLDTYNCDLHFK	1.12761	LC/MS-MS	2-Dimensional
MAP1B	FEDEGAGFEES[167.00]SETGDYEEK	1.12726	LC/MS-MS	2-Dimensional
PLEC1	RTSS[167.00]EDNLYLAVLR	1.12699	LC/MS-MS	2-Dimensional
CANX	AEEDEILNRS[167.00]PR	1.12698	LC/MS-MS	2-Dimensional
ATP1A1	RGIVVY[243.03]TGDR.T	1.12692	LC/MS-MS	2-Dimensional
GCK	MCVNT[181.01]EWGAFGDS[167.00]GELDEFLLEY[243.03]DR	1.1266	LC/MS-MS	2-Dimensional
CTNND1	KLNGPQDHSHLLY[243.03]STIPR.M	1.12566	LC/MS-MS	2-Dimensional
AKAP12	EVSSLEGS[167.00]PPPCLGQEEAVCTK	1.12427	LC/MS-MS	2-Dimensional
FAM21A	GLFS[167.00]DEEDSEDLFSSQSASK	1.12274	LC/MS-MS	2-Dimensional
SRRM2	SCFESS[167.00]PDPELK	1.1226	LC/MS-MS	2-Dimensional
TRIP12	SES[167.00]PPAELPSLRR	1.12184	LC/MS-MS	2-Dimensional
SYNPO	SAGAENPRPFS[167.00]PPRAPPPPPPPPPPPPR	1.11923	LC/MS-MS	2-Dimensional
FRYL	ST[181.01]GQLNLSTSPINSSSYLGYNSNAR	1.11878	LC/MS-MS	2-Dimensional
CEP170P1	SSPVNNHHS[167.00]PGQTPTLGQPEAR	1.11837	LC/MS-MS	2-Dimensional
LRP2	QNS[167.00]NIEPYLIFSNRYYLR	1.11802	LC/MS-MS	2-Dimensional
LRRFIP2	NSASATTPLSGNSS[167.00]R	1.11669	LC/MS-MS	2-Dimensional
BTF3	ARGGCPGGEAT[181.01]LSQPPPR	1.11647	LC/MS-MS	2-Dimensional
GRASP	VEMVT[181.01]FVCR	1.11513	LC/MS-MS	2-Dimensional
ITSN1	SAFTPATATGSSPS[167.00]PVLGQGEK	1.11449	LC/MS-MS	2-Dimensional
PAK2	YLSFT[181.01]PPEK	1.11444	LC/MS-MS	2-Dimensional
FYTTD1	LVGATATSS[167.00]PPPK	1.11251	LC/MS-MS	2-Dimensional
ZRANB2	EVEDKES[167.00]EGEEEDEDEDLSK	1.1119	LC/MS-MS	2-Dimensional
HNRNPU	SPQPPVEEEDEHFDDT[181.01]VVCLDTYNCDLHFK	1.11151	LC/MS-MS	2-Dimensional
MAP1B	SPDEEDY[243.03]DYESYEK	1.1111	LC/MS-MS	2-Dimensional
STK10	LSEEAECPNPS[167.00]TPSK	1.11045	LC/MS-MS	2-Dimensional
DKFZp686M0430	KDEGEGAAGAGDHQDPS[167.00]LGAGEAASK	1.11015	LC/MS-MS	2-Dimensional
FLJ43860	SQS[167.00]SQATLMLQEHR	1.10938	LC/MS-MS	2-Dimensional
SYAP1	T[181.01]PPVVIK	1.109	LC/MS-MS	2-Dimensional
PAGR1	DLFSLDSEDPSPAS[167.00]PPLR	1.10812	LC/MS-MS	2-Dimensional
TCEAL4	EGKPEIEGKPES[167.00]EGEPGSETR	1.10767	LC/MS-MS	2-Dimensional
TNKS1BP1	VPS[167.00]S[167.00]DEEVVEEPQSR	1.10758	LC/MS-MS	2-Dimensional
KRI1	AFVEDS[167.00]EDEDGAGEGGSSLLQK	1.10736	LC/MS-MS	2-Dimensional
PWP1	LQEEGGGSDEEET[181.01]GSPSEDGMQSAR	1.10671	LC/MS-MS	2-Dimensional
ALAD	SS[167.00]PAFGDRR	1.10608	LC/MS-MS	2-Dimensional
PPP1R2P3	YRIQEQES[167.00]S[167.00]GEEDSDLSPEER	1.10581	LC/MS-MS	2-Dimensional
EIF2A	SDKS[167.00]PDLAPTPAPQSTPR	1.10569	LC/MS-MS	2-Dimensional
DYNC1LI1	DFQEYVEPGEDFPAS[167.00]PQRR	1.1055	LC/MS-MS	2-Dimensional
PPP1R2P3	IQEQES[167.00]S[167.00]GEEDSDLSPEER	1.1052	LC/MS-MS	2-Dimensional
IGF2R	ALSSLHGDDQDS[167.00]EDEVLTIPEVK	1.10512	LC/MS-MS	2-Dimensional
PRPF4B	KLCDFGSASHVADNDITPYLVS[167.00]R.F	1.10238	LC/MS-MS	2-Dimensional
none	GGQEPAGAGSPS[167.00]PPEDRNTK	1.10152	LC/MS-MS	2-Dimensional
GJA1	QAS[167.00]EQNWANYSAEQNR	1.10025	LC/MS-MS	2-Dimensional
PHACTR2	ASAS[167.00]PSTSSTSSRPK	1.0996	LC/MS-MS	2-Dimensional
SF3A1	GLVPEDDT[181.01]K	1.09936	LC/MS-MS	2-Dimensional
AXL	RY[243.03]VLCPSTTPSPAQPADR.G	1.09919	LC/MS-MS	2-Dimensional
TRA2A	AHT[181.01]PTPGIYMGRPTHSGGGGGGGGGGGGGGGGR	1.09779	LC/MS-MS	2-Dimensional
SMAP	SASPDDDLGSS[167.00]NWEAADLGNEERK	1.09767	LC/MS-MS	2-Dimensional
CTNNA1	TPEELDDS[167.00]DFETEDFDVR	1.09764	LC/MS-MS	2-Dimensional
RRAS2	KFQEQECPPS[167.00]PEPTRK	1.09743	LC/MS-MS	2-Dimensional
EIF5B	QSFDDNDS[167.00]EELEDKDSK	1.09696	LC/MS-MS	2-Dimensional
MFAP1	SLAALDALNT[181.01]DDENDEEEYEAWK	1.09688	LC/MS-MS	2-Dimensional
TJP1	AIPVSPS[167.00]AVEEDEDEDGHTVVATAR	1.0966	LC/MS-MS	2-Dimensional
THUMPD1	FTDKDQQPS[167.00]GS[167.00]EGEDDDAEAALKK	1.09627	LC/MS-MS	2-Dimensional
IGSF3	EVQIVS[167.00]T[181.01]MDSSFPYAIYTQR	1.09612	LC/MS-MS	2-Dimensional
SRP72	TVSS[167.00]PPTS[167.00]PRPGSAATVSASTSNIIPPR	1.096	LC/MS-MS	2-Dimensional
MAP1B	TATCHSSSS[167.00]PPIDAASAEPYGFR	1.09557	LC/MS-MS	2-Dimensional
TBC1D10B	AAGGAPS[167.00]PPPPVRR	1.0953	LC/MS-MS	2-Dimensional
KHDRBS1	SGS[167.00]MDPSGAHPSVR	1.09495	LC/MS-MS	2-Dimensional
SRSF9	RGS[167.00]PHYFSPFRPY.-	1.09482	LC/MS-MS	2-Dimensional
ESYT2	ERPPDHQHS[167.00]AQVKRPSVSKEGR	1.09475	LC/MS-MS	2-Dimensional
STMN1	AS[167.00]GQAFELILSPR	1.0947	LC/MS-MS	2-Dimensional
PPFIA1	GALHT[181.01]VSHEDIR	1.09328	LC/MS-MS	2-Dimensional
TJAP1	AWPLPSSSRPQRS[167.00]PK	1.0926	LC/MS-MS	2-Dimensional
SRRM2	AQT[181.01]PPGPSLSGSK	1.09257	LC/MS-MS	2-Dimensional
HNRNPUL1	RGRS[167.00]PQPPAEEDEDDFDDTLVAIDTYNCDLHFK	1.09112	LC/MS-MS	2-Dimensional
MACF1	RGSDAS[167.00]DFDLLETQSACSDTSESSAAGGQGNSR	1.09007	LC/MS-MS	2-Dimensional
PRKAB1	CSDVSELSSS[167.00]PPGPYHQEPYVCKPEER	1.08951	LC/MS-MS	2-Dimensional
FAM134C	AMDNHS[167.00]DS[167.00]EEELAAFCPQLDDSTVAR	1.08916	LC/MS-MS	2-Dimensional
RBM15	DRT[181.01]PPLLYR	1.08891	LC/MS-MS	2-Dimensional
AKAP8	S[167.00]GDEEFKGEDELCDSGR	1.08856	LC/MS-MS	2-Dimensional
ZNF618	S[167.00]PPAVVEEK	1.08821	LC/MS-MS	2-Dimensional
LMNA	ASS[167.00]HS[167.00]SQTQGGGSVTK	1.08821	LC/MS-MS	2-Dimensional
RGS12	ALPDSQQVPS[167.00]SPASK	1.08793	LC/MS-MS	2-Dimensional
FNBP1	RQSGLYDS[167.00]QNPPTVNNCAQDR	1.08763	LC/MS-MS	2-Dimensional
RBM15	SLS[167.00]PGGAALGYR	1.08656	LC/MS-MS	2-Dimensional
TNKS1BP1	VSGAGFS[167.00]PSSK	1.08604	LC/MS-MS	2-Dimensional
DGCR8	EQSSDLTPS[167.00]GDVSPVKPLSR	1.08568	LC/MS-MS	2-Dimensional
RASIP1	AASGGAALAS[167.00]PGPGTGSGAPAGSGGK	1.08499	LC/MS-MS	2-Dimensional
FAT3	IS[167.00]AILEK	1.08462	LC/MS-MS	2-Dimensional
ARHGAP35	AGS[167.00]PLCNSNLQDSEEDIEPSYSLFR	1.08444	LC/MS-MS	2-Dimensional
LARP1	GLSASLPDLDS[167.00]ENWIEVK	1.08418	LC/MS-MS	2-Dimensional
IFI16	VSEEQTQPPS[167.00]PAGAGMSTAMGR	1.0834	LC/MS-MS	2-Dimensional
LRRFIP2	RGSGDTSS[167.00]LIDPDTSLSELR	1.08334	LC/MS-MS	2-Dimensional
AHNAK	AEAPLPS[167.00]PK	1.08316	LC/MS-MS	2-Dimensional
TTC1	LLRDDEAHLQEDQGEEECFHDCSAS[167.00]FEEEPGADKVENK	1.08274	LC/MS-MS	2-Dimensional
TNFRSF21	ASNLIGTY[243.03]R	1.08231	LC/MS-MS	2-Dimensional
MAP1B	S[167.00]PPLIGSESAYESFLSADDK	1.08225	LC/MS-MS	2-Dimensional
SPTBN1	AQTLPTSVVT[181.01]ITSESSPGKR	1.08207	LC/MS-MS	2-Dimensional
HDAC2	MLPHAPGVQMQAIPEDAVHEDS[167.00]GDEDGEDPDKR	1.082	LC/MS-MS	2-Dimensional
PLEC	SSS[167.00]VGSSSSYPISPAVSR	1.08199	LC/MS-MS	2-Dimensional
none	TAGTERPCGDGRS[167.00]QRS[167.00]PEGGGGAGAR	1.08196	LC/MS-MS	2-Dimensional
GOLGA4	EENPES[167.00]DGEPVVEDGTSVK	1.08195	LC/MS-MS	2-Dimensional
PARP4	AHS[167.00]PASLSFASYR	1.08168	LC/MS-MS	2-Dimensional
MAP1B	TTS[167.00]PPEVSGYSYEKTER	1.08043	LC/MS-MS	2-Dimensional
NOC2L	DLFDLNS[167.00]S[167.00]EEDDTEGFSER	1.07997	LC/MS-MS	2-Dimensional
PDLIM4	RPSGTGTGPEDGRPS[167.00]LGSPYGQPPR	1.0798	LC/MS-MS	2-Dimensional
VIM	RSLY[243.03]ASSPGGVYATR.S	1.07917	LC/MS-MS	2-Dimensional
none	S[167.00]HSWVNSAYAPGGSK	1.07906	LC/MS-MS	2-Dimensional
NCOR1	AQLS[167.00]PGIYDDTSAR	1.07877	LC/MS-MS	2-Dimensional
EIF4G1	WLREAEEES[167.00]DHN	1.07829	LC/MS-MS	2-Dimensional
PKN1	TDVSNFDEEFT[181.01]GEAPTLSPPR	1.07822	LC/MS-MS	2-Dimensional
APPL1	VNQSALEAVT[181.01]PSPSFQQR	1.07769	LC/MS-MS	2-Dimensional
MAP1B	AEEDMDEAIEKGEAEQS[167.00]EEEADEEDKAEDAR	1.07723	LC/MS-MS	2-Dimensional
FARP1	VSAGEPGSHPS[167.00]PAPR	1.07716	LC/MS-MS	2-Dimensional
SMAP	SAS[167.00]PDDDLGSSNWEAADLGNEER	1.07689	LC/MS-MS	2-Dimensional
UBE4B	SQSSEGVSSLSSS[167.00]PSNSLETQSQSLSR	1.07675	LC/MS-MS	2-Dimensional
MAP4	DVT[181.01]PPPETEVVLIK	1.07663	LC/MS-MS	2-Dimensional
LEO1	KLTS[167.00]DEEGEPSGKR	1.07626	LC/MS-MS	2-Dimensional
SHROOM2	KAPSS[167.00]PPPPPPPLR	1.07586	LC/MS-MS	2-Dimensional
41884	IYHLPDAES[167.00]DEDEDFKEQTR	1.07412	LC/MS-MS	2-Dimensional
SEC62	EELEQQT[181.01]DGDCEEDEEEENDGETPK	1.07397	LC/MS-MS	2-Dimensional
SEC16A	AQQELVPPQQQAS[167.00]PPQLPK	1.07386	LC/MS-MS	2-Dimensional
SNIP1	RPDHSGGS[167.00]PSPPTSEPAR	1.07367	LC/MS-MS	2-Dimensional
KPNA4	NVPHEDICEDS[167.00]DIDGDYR	1.07309	LC/MS-MS	2-Dimensional
AFAP1L1	RSPS[167.00]IVASNQGR	1.07273	LC/MS-MS	2-Dimensional
SEC31A	AQGEPVAGHES[167.00]PK	1.07258	LC/MS-MS	2-Dimensional
UBE2J1	RLST[181.01]SPDVIQGHQPR	1.07242	LC/MS-MS	2-Dimensional
ZFYVE19	WS[167.00]PPQNYK	1.07242	LC/MS-MS	2-Dimensional
FANCA	SLPARAS[167.00]AGRIPGR	1.07138	LC/MS-MS	2-Dimensional
HSP90AB2P	IEDVGS[167.00]DEEDDSGK	1.071	LC/MS-MS	2-Dimensional
FAM65A	FST[181.01]YSQSPPDTPSLR	1.07057	LC/MS-MS	2-Dimensional
SHROOM4	SSECLS[167.00]QAPESHESR	1.07035	LC/MS-MS	2-Dimensional
SHC1	RELFDDPSY[243.03]VNVQNLDK.A	1.07026	LC/MS-MS	2-Dimensional
MICALL1	KKPAPLPPS[167.00]SSPGPPSQDSR	1.07023	LC/MS-MS	2-Dimensional
EPPK1	VALALLEAQAATGTIMDPHS[167.00]PES[167.00]LS[167.00]VDEAVR	1.0701	LC/MS-MS	2-Dimensional
USP10	NHSVNEEEQEEQGEGS[167.00]EDEWEQVGPR	1.07005	LC/MS-MS	2-Dimensional
PPP1R12A	KTGSY[243.03]GALAEITASK	1.06955	LC/MS-MS	2-Dimensional
CAV1	KYVDSEGHLY[243.03]TVPIR.E	1.06938	LC/MS-MS	2-Dimensional
FLII	NAEAVLQS[167.00]PGLSGK	1.06903	LC/MS-MS	2-Dimensional
UTP18	VQEHEDS[167.00]GDS[167.00]EVENEAK	1.06884	LC/MS-MS	2-Dimensional
ARHGAP21	GISQDRS[167.00]PLVK	1.06863	LC/MS-MS	2-Dimensional
SUPT16H	RVPALVMHS[167.00]S[167.00]TSR.S	1.06853	LC/MS-MS	2-Dimensional
SRP72	TVSSPPTS[167.00]PRPGSAATVSASTSNIIPPR	1.06777	LC/MS-MS	2-Dimensional
PRRC2A	EGTLTQVPLAPPPPGAPPS[167.00]PAPAR	1.06736	LC/MS-MS	2-Dimensional
PNN	EIAIVHS[167.00]DAEKEQEEEEQKQEMEVK	1.06723	LC/MS-MS	2-Dimensional
SRRM2	YSHSGSS[167.00]SPDTK	1.0668	LC/MS-MS	2-Dimensional
SON	EMEHNTVCAAGTS[167.00]PVGEIGEEK	1.06635	LC/MS-MS	2-Dimensional
AKAP12	EVSS[167.00]LEGS[167.00]PPPCLGQEEAVCTK	1.06613	LC/MS-MS	2-Dimensional
PGRMC1	EGEEPTVYS[167.00]DEEEPKDESAR	1.06585	LC/MS-MS	2-Dimensional
BCAR1	REETY[243.03]DVPPAFAK.A	1.06533	LC/MS-MS	2-Dimensional
PGM3	STIGVMVTAS[167.00]HNPEEDNGVK	1.06499	LC/MS-MS	2-Dimensional
ARPP19	YFDS[167.00]GDYNMAK	1.06497	LC/MS-MS	2-Dimensional
WDR44	VGNES[167.00]PVQELK	1.06466	LC/MS-MS	2-Dimensional
LARP1	RHS[167.00]VVAGGGGGEGR	1.0645	LC/MS-MS	2-Dimensional
TNKS1BP1	FSEGVLQS[167.00]PSQDQEK	1.06414	LC/MS-MS	2-Dimensional
MAPK3	RIADPEHDHTGFLT[181.01]EYVATR.W	1.06409	LC/MS-MS	2-Dimensional
IFI16	EVDATS[167.00]PAPSTSSTVK	1.06383	LC/MS-MS	2-Dimensional
MICALL1	SPVPSPGSSS[167.00]PQLQVK	1.06374	LC/MS-MS	2-Dimensional
HECW2	SHS[167.00]AGEVGEDSR	1.06368	LC/MS-MS	2-Dimensional
MSH6	SEEDNEIES[167.00]EEEVQPK	1.0628	LC/MS-MS	2-Dimensional
MLLT4	S[167.00]SPNVANQPPS[167.00]PGGK	1.06274	LC/MS-MS	2-Dimensional
ABLIM3	ASS[167.00]PGYIDSPTYSR	1.0627	LC/MS-MS	2-Dimensional
C16orf59	AEPAWSPQLLVYS[167.00]STQELQTLAALK	1.06208	LC/MS-MS	2-Dimensional
CTNND1	VGGS[167.00]SVDLHR	1.06206	LC/MS-MS	2-Dimensional
PIK3C2B	GLSGS[167.00]DPT[181.01]LNYNSLSPQEGPPNHSTSQGPQPGSDPWPK	1.06204	LC/MS-MS	2-Dimensional
SRRM2	RVPS[167.00]PTPAPK	1.06198	LC/MS-MS	2-Dimensional
USP39	EVDEDS[167.00]EPEREVR	1.06138	LC/MS-MS	2-Dimensional
TMX1	VEEEQEADEEDVS[167.00]EEEAESK	1.06121	LC/MS-MS	2-Dimensional
PEAR1	HPPS[167.00]PPLRR	1.06119	LC/MS-MS	2-Dimensional
AGGF1	T[181.01]QVEELSK	1.06062	LC/MS-MS	2-Dimensional
HSPB1	QLS[167.00]SGVSEIR	1.05976	LC/MS-MS	2-Dimensional
HSP90AB1	EKEIS[167.00]DDEAEEEKGEK	1.05976	LC/MS-MS	2-Dimensional
PLEC1	TS[167.00]SEDNLYLAVLR	1.05906	LC/MS-MS	2-Dimensional
SGK223	REATQPEPIY[243.03]AESTK.R	1.05899	LC/MS-MS	2-Dimensional
NUP98	DSENLAS[167.00]PSEYPENGER	1.05866	LC/MS-MS	2-Dimensional
FKBP15	RPS[167.00]QEQSASASSGQPQAPLNR	1.05849	LC/MS-MS	2-Dimensional
KLC1	ASS[167.00]LNVLNVGGK	1.05808	LC/MS-MS	2-Dimensional
MYO9B	VQEKPDS[167.00]PGGSTQIQR	1.05801	LC/MS-MS	2-Dimensional
LMNA	ASASGSGAQVGGPISS[167.00]GSSASSVTVTR	1.0576	LC/MS-MS	2-Dimensional
NBAS	AGEEDEGEEDS[167.00]DSDYEISAK	1.05753	LC/MS-MS	2-Dimensional
STRIP2	AASPPS[167.00]YTLDLGESQLAPPPSK	1.05695	LC/MS-MS	2-Dimensional
RPLP1	KEES[167.00]EES[167.00]DDDMGFGLFD	1.0566	LC/MS-MS	2-Dimensional
ARHGEF28	TGIPSGDELDS[167.00]FETNTEPDFNISR	1.05614	LC/MS-MS	2-Dimensional
SQSTM1	SRLTPVS[167.00]PESSSTEEK	1.05609	LC/MS-MS	2-Dimensional
ELK3	AAS[167.00]PVLLSSNSQK	1.05587	LC/MS-MS	2-Dimensional
ATMIN	T[181.01]GHEIPAEHR	1.0557	LC/MS-MS	2-Dimensional
KIF13B	GRWES[167.00]QQDVSQTTVSR	1.05552	LC/MS-MS	2-Dimensional
MLL3	GPPPGS[167.00]ANPPRLVSSYRLK	1.05511	LC/MS-MS	2-Dimensional
SIPA1L3	SS[167.00]SEITLSECDAEDAGEPR	1.05504	LC/MS-MS	2-Dimensional
NES	GEYQESLRS[167.00]LEEEGQELPQSADVQR	1.05503	LC/MS-MS	2-Dimensional
COPB2	STAQQELDGKPASPT[181.01]PVIVASHTANK	1.0538	LC/MS-MS	2-Dimensional
HDAC2	MLPHAPGVQMQAIPEDAVHEDS[167.00]GDEDGEDPDKR	1.05365	LC/MS-MS	2-Dimensional
MAP1B	AAEAGGAEEQYGFLT[181.01]TPTK	1.0536	LC/MS-MS	2-Dimensional
TMX1	VEEEQEADEEDVS[167.00]EEEAESKEGTNK	1.05311	LC/MS-MS	2-Dimensional
AHNAK2	DAHDVS[167.00]PTSTDTEAQLTVER	1.05288	LC/MS-MS	2-Dimensional
DDB2	SRS[167.00]PLELEPEAK	1.05262	LC/MS-MS	2-Dimensional
FLJ10357	IQQHLGEEAS[167.00]PR	1.05253	LC/MS-MS	2-Dimensional
PXN	SAEPSPTVMST[181.01]SLGSNLSELDR	1.05241	LC/MS-MS	2-Dimensional
SPEG	LPGSPSS[167.00]VPQSGLR	1.05195	LC/MS-MS	2-Dimensional
RALGAPA1	HFSQS[167.00]EETGNEVFGALNEEQPLPR	1.0519	LC/MS-MS	2-Dimensional
SAMSN1	ALS[167.00]EEKDEEDGENAHPYR	1.0511	LC/MS-MS	2-Dimensional
DOCK9	AEPYVAS[167.00]EYK	1.05011	LC/MS-MS	2-Dimensional
RARS	FGDY[243.03]QCNS[167.00]AMGIS[167.00]QVLLMST	1.04859	LC/MS-MS	2-Dimensional
WIPI2	GTYVPS[167.00]SPTR	1.04845	LC/MS-MS	2-Dimensional
AARS	MALELLT[181.01]QEFGIPIER	1.04829	LC/MS-MS	2-Dimensional
CSRP1	GFGFGQGAGALVHS[167.00]E	1.04742	LC/MS-MS	2-Dimensional
SNRNP70	YDERPGPS[167.00]PLPHRDR	1.04737	LC/MS-MS	2-Dimensional
WDR55	TCEERPAEDGS[167.00]DEEDPDSMEAPTR	1.04644	LC/MS-MS	2-Dimensional
LPP	RNDSDPTY[243.03]GQQGHPNTWK.R	1.0463	LC/MS-MS	2-Dimensional
CDK12	LYNSEES[167.00]RPYTNK	1.04496	LC/MS-MS	2-Dimensional
FCHO2	NLS[167.00]NEELTK	1.04473	LC/MS-MS	2-Dimensional
NPM1	DELHIVEAEAMNY[243.03]EGSPIKVTLATLK	1.04413	LC/MS-MS	2-Dimensional
ZNF185	SSTSGDT[181.01]EEEEEEEVVPFSSDEQK	1.04378	LC/MS-MS	2-Dimensional
EIF5	EAEEES[167.00]S[167.00]GGEEEDEDENIEVVYSK	1.04316	LC/MS-MS	2-Dimensional
ZC3H13	GNIETTSEDGQVFS[167.00]PK	1.04315	LC/MS-MS	2-Dimensional
RB1	KSNLDEEVNVIPPHT[181.01]PVR	1.04314	LC/MS-MS	2-Dimensional
PCNP	TLSVAAAFNEDEDS[167.00]EPEEMPPEAK	1.0431	LC/MS-MS	2-Dimensional
CLNS1A	FEEESKEPVADEEEEDS[167.00]DDDVEPITEFR	1.04278	LC/MS-MS	2-Dimensional
DLC1	FSDEGDSDSALDSVSPCPS[167.00]SPK	1.0427	LC/MS-MS	2-Dimensional
MBD1	RRPGAQPLPPPPPSQS[167.00]PEPTEPHPR	1.04265	LC/MS-MS	2-Dimensional
ARHGEF11	HQVLLEDPEQEGS[167.00]AEEEELGVLPCPSTSLDGENR	1.0426	LC/MS-MS	2-Dimensional
SPPL2A	KLIY[243.03]FSVMSVCLMPVSILGFGDIIVPGLLIAYCRR.F	1.04227	LC/MS-MS	2-Dimensional
COPB2	STAQQELDGKPAS[167.00]PTPVIVASHTANK	1.04157	LC/MS-MS	2-Dimensional
SART1	RVS[167.00]EVEEEKEPVPQPLPSDDTR	1.04147	LC/MS-MS	2-Dimensional
NPM1	LKCGSGPVHISGQHLVAVEEDAES[167.00]EDEEEEDVK	1.04119	LC/MS-MS	2-Dimensional
PDLIM4	RPSGT[181.01]GTGPEDGRPSLGSPYGQPPR	1.04074	LC/MS-MS	2-Dimensional
PHF6	TAHNSEADLEESFNEHELEPSS[167.00]PK	1.04069	LC/MS-MS	2-Dimensional
FKBP15	SSLS[167.00]GDEEDELFK	1.04061	LC/MS-MS	2-Dimensional
SNAP23	TTWGDGGENS[167.00]PCNVVSK	1.04055	LC/MS-MS	2-Dimensional
FSTL1	SVSPS[167.00]ASPVVCY[243.03]QSNR	1.04007	LC/MS-MS	2-Dimensional
HLA-C	AEIHVPY[243.03]AAR	1.03983	LC/MS-MS	2-Dimensional
EEF1D	KPATPAEDDEDDDIDLFGS[167.00]DNEEEDKEAAQLREER	1.03978	LC/MS-MS	2-Dimensional
FLNB	LVSPGS[167.00]ANETSSILVESVTR	1.03977	LC/MS-MS	2-Dimensional
ZNF552	YHLIAHQRVHT[181.01]GERPYECSDCGK	1.03942	LC/MS-MS	2-Dimensional
none	VESEQEELGSGEIPEGLQEEGEES[167.00]R	1.03935	LC/MS-MS	2-Dimensional
AGAP3	LDPPPS[167.00]PHSNR	1.03915	LC/MS-MS	2-Dimensional
FGD5	SSPS[167.00]LLIESDSPDK	1.03878	LC/MS-MS	2-Dimensional
SRRM2	GEFSAS[167.00]PMLK	1.03833	LC/MS-MS	2-Dimensional
SEC16A	QIDSS[167.00]PVGGETDETTVSQNYR	1.03821	LC/MS-MS	2-Dimensional
TJAP1	GS[167.00]PEEELPLPAFEK	1.03636	LC/MS-MS	2-Dimensional
SGK223	REATQPEPIY[243.03]AESTKR.K	1.03493	LC/MS-MS	2-Dimensional
DOCK6	ERS[167.00]PFGNPENVR	1.03462	LC/MS-MS	2-Dimensional
PHRF1	TVTCVTVVEPEAPPS[167.00]PDVLQAATHR	1.03416	LC/MS-MS	2-Dimensional
HSP90AA1	EEKESEDKPEIEDVGS[167.00]DEEEEK	1.03338	LC/MS-MS	2-Dimensional
ITGA5	LLESSLSSS[167.00]EGEEPVEYK	1.03211	LC/MS-MS	2-Dimensional
NACA	VQGEAVSNIQENTQTPT[181.01]VQEESEEEEVDETGVEVK	1.03185	LC/MS-MS	2-Dimensional
ILF3	AVSDWIDEQEKGSSEQAES[167.00]DNMDVPPEDDSKEGAGEQK	1.03176	LC/MS-MS	2-Dimensional
PEAR1	HPPS[167.00]PPLR	1.03155	LC/MS-MS	2-Dimensional
MAPKBP1	SIS[167.00]VGENLGLVAEPQAHAPIR	1.03138	LC/MS-MS	2-Dimensional
DUS3L	QENCGAQQVPAGPGTS[167.00]TPPSS[167.00]PVR	1.03082	LC/MS-MS	2-Dimensional
NOP58	EEPLS[167.00]EEEPCTSTAIASPEKK	1.03074	LC/MS-MS	2-Dimensional
TP53BP1	STPFIVPS[167.00]SPTEQEGR	1.03056	LC/MS-MS	2-Dimensional
SH3KBP1	S[167.00]IEVENDFLPVEK	1.03038	LC/MS-MS	2-Dimensional
SRRM2	SCFES[167.00]SPDPELK	1.0302	LC/MS-MS	2-Dimensional
none	AEALGKVESEQEELGSGEIPEGLQEEGEES[167.00]R	1.02965	LC/MS-MS	2-Dimensional
ARHGEF28	S[167.00]SSLDALDADSEGEGHSEPSHICYTPGSQSSSR	1.02947	LC/MS-MS	2-Dimensional
none	LGGAVPFAPPEVS[167.00]PEQAK	1.02898	LC/MS-MS	2-Dimensional
none	AS[167.00]PADRPVPDSSAIDKR	1.02855	LC/MS-MS	2-Dimensional
FAM129B	GLLAQGLRPES[167.00]PPPAGPLLNGAPAGESPQPK	1.02809	LC/MS-MS	2-Dimensional
BASP1	ETPAATEAPS[167.00]STPK	1.02684	LC/MS-MS	2-Dimensional
NACA	VQGEAVSNIQENT[181.01]QTPTVQEESEEEEVDETGVEVK	1.02683	LC/MS-MS	2-Dimensional
PLEC	RGSFDATGSGFS[167.00]MTFSSSSYSSSGYGRR	1.02625	LC/MS-MS	2-Dimensional
AHNAK	ASLGS[167.00]LEGEAEAEASSPK	1.02576	LC/MS-MS	2-Dimensional
MAP1S	RSAS[167.00]PHDVDLCLVSPCEFEHRK	1.02468	LC/MS-MS	2-Dimensional
SMN1	GTGQS[167.00]DDSDIWDDTALIK	1.02458	LC/MS-MS	2-Dimensional
tr|B7Z7T6|B7Z7T6	HUMAN cDNA FLJ54712, highly similar to Tight junction protein ZO-2 OS=Homo sapiens PE=2 SV=1	1.02449	LC/MS-MS	2-Dimensional
G3BP1	SSS[167.00]PAPADIAQTVQEDLR	1.02429	LC/MS-MS	2-Dimensional
EIF2S2	IESDVQEPT[181.01]EPEDDLDIMLGNK	1.02423	LC/MS-MS	2-Dimensional
PRKAR1A	EDEIS[167.00]PPPPNPVVK	1.02416	LC/MS-MS	2-Dimensional
EHD2	GPDEAMEDGEEGS[167.00]DDEAEWVVTK	1.02352	LC/MS-MS	2-Dimensional
PRPF3	IKWDEQTSNTKGDDDEES[167.00]DEEAVK	1.02303	LC/MS-MS	2-Dimensional
LARP1	SLPTTVPES[167.00]PNYR	1.02215	LC/MS-MS	2-Dimensional
SCAF11	SSSNDSVDEETAES[167.00]DTSPVLEK	1.02209	LC/MS-MS	2-Dimensional
SRRM2	MALPPQEDATAS[167.00]PPRQK	1.02207	LC/MS-MS	2-Dimensional
ATG9A	HPEPVPEEGS[167.00]EDELPPQVHKV	1.0219	LC/MS-MS	2-Dimensional
MAP1S	AVPMAPAPAS[167.00]PGSSNDSSAR	1.02182	LC/MS-MS	2-Dimensional
HSF1	VKEEPPS[167.00]PPQS[167.00]PR	1.02179	LC/MS-MS	2-Dimensional
EIF3A	AREES[167.00]WGPPR	1.02132	LC/MS-MS	2-Dimensional
HNRNPH1	HTGPNS[167.00]PDTANDGFVR	1.02105	LC/MS-MS	2-Dimensional
GALNT7	NEQEHHAGGDS[167.00]QKDIMQR	1.02102	LC/MS-MS	2-Dimensional
ANKRD35	GALS[167.00]RPVMEGALGT[181.01]PR	1.0206	LC/MS-MS	2-Dimensional
MAP7D1	S[167.00]SATLWNSPSR	1.02052	LC/MS-MS	2-Dimensional
PLEC	RTPHVQAVQGPLGS[167.00]PPKR	1.01987	LC/MS-MS	2-Dimensional
DIDO1	QEAIPDLEDS[167.00]PPVS[167.00]DSEEQQESAR	1.01985	LC/MS-MS	2-Dimensional
CDV3	AASAAGAAGSAGGSSGAAGAAGGGAGAGTRPGDGGTAS[167.00]AGAAGPGAATK	1.01925	LC/MS-MS	2-Dimensional
VASP	RVQIY[243.03]HNPTANSFR.V	1.01832	LC/MS-MS	2-Dimensional
TMPO	GPPDFS[167.00]S[167.00]DEEREPTPVLGSGAAAAGR	1.01804	LC/MS-MS	2-Dimensional
FLNA	YAPS[167.00]EAGLHEMDIR	1.01757	LC/MS-MS	2-Dimensional
ATXN2L	GQSTGKGPPQS[167.00]PVFEGVYNNSR	1.01614	LC/MS-MS	2-Dimensional
MICALL2	ARPSAWEPAAGNS[167.00]PAR	1.01597	LC/MS-MS	2-Dimensional
HDAC1	IACEEEFS[167.00]DS[167.00]EEEGEGGRK	1.01581	LC/MS-MS	2-Dimensional
SF1	LRTGDLGIPPNPEDRS[167.00]PS[167.00]PEPIYNSEGK	1.01508	LC/MS-MS	2-Dimensional
HSP90AA1	ESEDKPEIEDVGS[167.00]DEEEEK	1.01507	LC/MS-MS	2-Dimensional
CCDC136	WLQS[167.00]QTLSMTSAESQTSEMDFLEPDPEMQLLR	1.01506	LC/MS-MS	2-Dimensional
ZC3HC1	TRS[167.00]WDSSSPVDRPEPEAASPTTR	1.01495	LC/MS-MS	2-Dimensional
ZEB1	TSQCSSPSLSASPGS[167.00]PTRPQIR	1.01446	LC/MS-MS	2-Dimensional
RSF1	IES[167.00]DEEEDFENVGK	1.01431	LC/MS-MS	2-Dimensional
PDS5B	METVSNASSSSNPSS[167.00]PGR	1.01366	LC/MS-MS	2-Dimensional
none	STT[181.01]PPPAEPVSLPQEPPKPR	1.01336	LC/MS-MS	2-Dimensional
SNTB2	GLGPPS[167.00]PPAPPRGPAGEAGAS[167.00]PPVRR	1.01261	LC/MS-MS	2-Dimensional
none	MQGTLGAS[167.00]QGGLSYPRRSQGCHR	1.01241	LC/MS-MS	2-Dimensional
ZBTB7A	GGAPDPSPGATATPGAPAQPSS[167.00]PDARR	1.01198	LC/MS-MS	2-Dimensional
STK3	ELEEEEENS[167.00]DEDELDSHTMVK	1.01184	LC/MS-MS	2-Dimensional
MAP1S	RS[167.00]ASPHDVDLCLVSPCEFEHRK	1.01067	LC/MS-MS	2-Dimensional
FAM65A	FSTY[243.03]SQSPPDTPSLR	1.00947	LC/MS-MS	2-Dimensional
PHRF1	EAS[167.00]PAPLAQGEPGREDLPTR	1.00906	LC/MS-MS	2-Dimensional
MAP3K3	AQS[167.00]FPDNRQEYSDR	1.00874	LC/MS-MS	2-Dimensional
TBC1D2B	DTSPDKGELVS[167.00]DEEEDT	1.00871	LC/MS-MS	2-Dimensional
STRBP	VILTS[167.00]PLIR	1.00858	LC/MS-MS	2-Dimensional
SLC12A5	FTVT[181.01]SLPPAGPAR	1.0084	LC/MS-MS	2-Dimensional
CARD11	STVEEDNDS[167.00]GGFDALDLDDDSHER	1.0079	LC/MS-MS	2-Dimensional
none	SS[167.00]SQAPR	1.00703	LC/MS-MS	2-Dimensional
PUM1	RDS[167.00]LTGSSDLYKR	1.00692	LC/MS-MS	2-Dimensional
PXN	FIHQQPQSSS[167.00]PVYGSSAK	1.00689	LC/MS-MS	2-Dimensional
PEAK1	TDQEAPNASQPT[181.01]PPPLPK	1.00585	LC/MS-MS	2-Dimensional
SRRM2	EQNSALPTS[167.00]SQDEELMEVVEK	1.00556	LC/MS-MS	2-Dimensional
ROCK1	LLDLSDSTSVAS[167.00]FPSADETDGNLPESR	1.00509	LC/MS-MS	2-Dimensional
BCR	ASASRPQPAPADGADPPPAEEPEARPDGEGS[167.00]PGK	1.00488	LC/MS-MS	2-Dimensional
NCOR2	IIGEDS[167.00]PSRLDR	1.00468	LC/MS-MS	2-Dimensional
HNRNPC	MESEGGADDS[167.00]AEEGDLLDDDDNEDRGDDQLELIKDDEK	1.00463	LC/MS-MS	2-Dimensional
SLC12A5	RHS[167.00]VADPR	1.00416	LC/MS-MS	2-Dimensional
EIF3B	SDS[167.00]RAQAVSEDAGGNEGR	1.00376	LC/MS-MS	2-Dimensional
PLEC1	RT[181.01]SSEDNLYLAVLR	1.00362	LC/MS-MS	2-Dimensional
VIM	RSLYASSPGGVY[243.03]ATR.S	1.00266	LC/MS-MS	2-Dimensional
FASN	ADEASELACPT[181.01]PK	1.00254	LC/MS-MS	2-Dimensional
CTNNA1	SRTSVQT[181.01]EDDQLIAGQSAR	1.00248	LC/MS-MS	2-Dimensional
GATAD2A	RPPS[167.00]PDVIVLS[167.00]DNEQPSSPR	1.00244	LC/MS-MS	2-Dimensional
MAPK3	RIADPEHDHTGFLTEY[243.03]VATR.W	1.00224	LC/MS-MS	2-Dimensional
SRA1	S[167.00]PPVGSGPASGVEPTSFPVESEAR	1.00215	LC/MS-MS	2-Dimensional
KCNJ3	VDY[243.03]SQFHAT[181.01]FEVPTPPYSVK	1.00182	LC/MS-MS	2-Dimensional
LMO7	SHS[167.00]PSASQSGSQLR	1.00148	LC/MS-MS	2-Dimensional
SORBS3	LCDDGPQLPT[181.01]SPR	1.00134	LC/MS-MS	2-Dimensional
ZC3H13	TSAVSS[167.00]PLLDQQR	1.00041	LC/MS-MS	2-Dimensional
HN1	RNSSEASS[167.00]GDFLDLK	1.00018	LC/MS-MS	2-Dimensional
AGFG1	GTPSQS[167.00]PVVGR	1.00013	LC/MS-MS	2-Dimensional
CCDC86	AGLGS[167.00]PERPPK	0.999958	LC/MS-MS	2-Dimensional
GPS1	SPPREGS[167.00]QGELTPANSQSR	0.999896	LC/MS-MS	2-Dimensional
WIPI2	GTYVPSS[167.00]PTR	0.999841	LC/MS-MS	2-Dimensional
MAP1B	ASVSPMDEPVPDSES[167.00]PIEK	0.999798	LC/MS-MS	2-Dimensional
THRAP3	WAHDKFS[167.00]GEEGEIEDDES[167.00]GTENR	0.998556	LC/MS-MS	2-Dimensional
C20orf112	TTPES[167.00]PPYSSGSYDSIK	0.998212	LC/MS-MS	2-Dimensional
KIAA1462	AGASGQPPSGPPGT[181.01]GNEYGVSPR	0.998146	LC/MS-MS	2-Dimensional
AAK1	REQGGSGLGSGSS[167.00]GGGGSTSGLGSGYIGR	0.99803	LC/MS-MS	2-Dimensional
RBM25	LGASNS[167.00]PGQPNSVK	0.997939	LC/MS-MS	2-Dimensional
TGFB1I1	GS[167.00]LCATCGLPVTGR	0.997891	LC/MS-MS	2-Dimensional
PDS5A	AAVGQES[167.00]PGGLEAGNAK	0.997277	LC/MS-MS	2-Dimensional
ZEB1	TSQCSSPS[167.00]LSASPGS[167.00]PTRPQIR	0.9972	LC/MS-MS	2-Dimensional
LRRFIP2	NSASATTPLS[167.00]GNSSR	0.996564	LC/MS-MS	2-Dimensional
DYNC1H1	TDSTS[167.00]DGRPAWMR	0.995458	LC/MS-MS	2-Dimensional
SGK223	RTIY[243.03]LSSPDSAVGVQWPR.G	0.995458	LC/MS-MS	2-Dimensional
MECP2	AETSEGSGSAPAVPEAS[167.00]ASPK	0.99535	LC/MS-MS	2-Dimensional
DHX16	QQTEKPES[167.00]EDEWER	0.994239	LC/MS-MS	2-Dimensional
NUCKS1	KVVDYS[167.00]QFQESDDADEDYGR	0.993129	LC/MS-MS	2-Dimensional
ATP1A1	KY[243.03]GTDLSR.G	0.992904	LC/MS-MS	2-Dimensional
TBC1D10B	HGAPAAPS[167.00]PPPR	0.992799	LC/MS-MS	2-Dimensional
PPAN	VGGS[167.00]DEEASGIPSR	0.992368	LC/MS-MS	2-Dimensional
EIF3C	QPLLLS[167.00]EDEEDTKR	0.992282	LC/MS-MS	2-Dimensional
SRRM2	QGSITSPQANEQS[167.00]VTPQRR	0.991957	LC/MS-MS	2-Dimensional
TIGD6	ALNLANMLGY[243.03]DNFQASVGWLNR	0.990816	LC/MS-MS	2-Dimensional
41891	RAEVLGHKT[181.01]PEPAPR	0.990684	LC/MS-MS	2-Dimensional
NUCKS1	ATVTPS[167.00]PVK	0.989508	LC/MS-MS	2-Dimensional
DENR	LTVENS[167.00]PKQEAGISEGQGTAGEEEEK	0.989499	LC/MS-MS	2-Dimensional
FN1	TNTNVNCPIECFMPLDVQADREDS[167.00]RE	0.988895	LC/MS-MS	2-Dimensional
ZNF830	EEENADS[167.00]DDEGELQDLLSQDWR	0.988646	LC/MS-MS	2-Dimensional
MACF1	RGS[167.00]DASDFDLLETQSACSDTSESSAAGGQGNSR	0.98809	LC/MS-MS	2-Dimensional
CLK3	YRS[167.00]PEPDPYLSYR	0.986766	LC/MS-MS	2-Dimensional
MCM2	GLLYDS[167.00]DEEDEERPARK	0.986675	LC/MS-MS	2-Dimensional
SRSF9	GS[167.00]PHYFSPFRPY	0.986405	LC/MS-MS	2-Dimensional
SOS2	DISTCPNSPSTPPSTPS[167.00]PR	0.986074	LC/MS-MS	2-Dimensional
GORASP2	ADAASSLTVDVT[181.01]PPTAK	0.985876	LC/MS-MS	2-Dimensional
CSDA	NYAGEEEEEGS[167.00]GSSEGFDPPATDR	0.985678	LC/MS-MS	2-Dimensional
RASIP1	SVS[167.00]ELSLQGR	0.984947	LC/MS-MS	2-Dimensional
CCDC86	LQQGAGLESPQGQPEPGAAS[167.00]PQR	0.984847	LC/MS-MS	2-Dimensional
FAM122A	SNS[167.00]APLIHGLSDTSPVFQAEAPSAR	0.984453	LC/MS-MS	2-Dimensional
NUCKS1	KVVDYSQFQES[167.00]DDADEDYGR	0.983165	LC/MS-MS	2-Dimensional
MAP1B	S[167.00]PDEEDYDYESYEK	0.983151	LC/MS-MS	2-Dimensional
ZC3HC1	SMGTGDTPGLEVPS[167.00]SPLRK	0.98285	LC/MS-MS	2-Dimensional
SNTB2	GPAGEAGAS[167.00]PPVRR	0.982147	LC/MS-MS	2-Dimensional
FRMD6	HS[167.00]LSLDDIR	0.981915	LC/MS-MS	2-Dimensional
MAP1B	GAES[167.00]PFEEK	0.980998	LC/MS-MS	2-Dimensional
HUWE1	AQCETLS[167.00]PDGLPEEQPQTTK	0.98048	LC/MS-MS	2-Dimensional
KSR1	RTES[167.00]VPSDINNPVDR	0.979568	LC/MS-MS	2-Dimensional
GBF1	ADAPDAGAQSDS[167.00]ELPSYHQNDVSLDR	0.978618	LC/MS-MS	2-Dimensional
THOC1	TGEDEDEEDNDALLKENES[167.00]PDVRR	0.978452	LC/MS-MS	2-Dimensional
TCF12	GGTTSWGTSGQPS[167.00]PSYDSSR	0.977567	LC/MS-MS	2-Dimensional
PHC3	GRRPS[167.00]GPDGAAR	0.977558	LC/MS-MS	2-Dimensional
KCNQ1	VPQT[181.01]WVGK	0.977212	LC/MS-MS	2-Dimensional
PLD1	SLQT[181.01]GVGELHGETR	0.977177	LC/MS-MS	2-Dimensional
CLPB	RRWLGLPAGVLIT[181.01]R.E	0.976927	LC/MS-MS	2-Dimensional
MLLT4	SSPNVANQPPS[167.00]PGGK	0.976889	LC/MS-MS	2-Dimensional
PCNP	TLSVAAAFNEDEDS[167.00]EPEEMPPEAK	0.976617	LC/MS-MS	2-Dimensional
LRP4	S[167.00]GMDGSDR	0.976504	LC/MS-MS	2-Dimensional
TJP2	SILKPSTPIPPQEGEEVGES[167.00]SEEQDNAPK	0.975221	LC/MS-MS	2-Dimensional
ZNF830	KEEENADS[167.00]DDEGELQDLLSQDWR	0.975139	LC/MS-MS	2-Dimensional
DCAF5	AEEPPS[167.00]PPVPK	0.975108	LC/MS-MS	2-Dimensional
EIF5B	NKPGPNIES[167.00]GNEDDDASFK	0.974627	LC/MS-MS	2-Dimensional
FIP1L1	DHSPT[181.01]PSVFNSDEER	0.974504	LC/MS-MS	2-Dimensional
MATK	VS[167.00]DFGLAK	0.974296	LC/MS-MS	2-Dimensional
MECP2	AETSEGSGSAPAVPEASAS[167.00]PK	0.973535	LC/MS-MS	2-Dimensional
none	MESEGGADDS[167.00]AEEGDLLDDDDNEDRGDDQVK	0.973301	LC/MS-MS	2-Dimensional
PXN	RFIHQQPQSSSPVY[243.03]GSSAK.T	0.973299	LC/MS-MS	2-Dimensional
FYN	RLIEDNEYT[181.01]AR.Q	0.973263	LC/MS-MS	2-Dimensional
SON	EMEHNTVCAAGT[181.01]SPVGEIGEEK	0.973171	LC/MS-MS	2-Dimensional
TRA2A	AHT[181.01]PTPGIYMGRPTHSGGGGGGGGGGGGGGGGR	0.972393	LC/MS-MS	2-Dimensional
NYNRIN	MLS[167.00]IT[181.01]PSQLENGK	0.972056	LC/MS-MS	2-Dimensional
RASAL3	DAVQSLQLS[167.00]PR	0.971644	LC/MS-MS	2-Dimensional
SORBS3	SARHPSS[167.00]PSALR	0.971617	LC/MS-MS	2-Dimensional
RRAS2	KFQEQECPPS[167.00]PEPTR	0.970895	LC/MS-MS	2-Dimensional
BAG6	AS[167.00]PEPQRENASPAPGTTAEEAMSR	0.970663	LC/MS-MS	2-Dimensional
LMNB2	AGGPATPLS[167.00]PTR	0.970485	LC/MS-MS	2-Dimensional
SMARCC2	TLTDEVNS[167.00]PDSDRR	0.970215	LC/MS-MS	2-Dimensional
FUBP1	QQAAYYAQT[181.01]SPQGMPQHPPAPQGQ	0.970077	LC/MS-MS	2-Dimensional
ABLIM3	RFSS[167.00]GGEEDDFDR	0.969687	LC/MS-MS	2-Dimensional
SIPA1	SGSDAGEARPPT[181.01]PASPR	0.969436	LC/MS-MS	2-Dimensional
CES2	KEMDREASQAALQKMLTLLMLPPT[181.01]FGDLLR.E	0.969375	LC/MS-MS	2-Dimensional
SF3A1	FGESEEVEMEVES[167.00]DEEDDKQEK	0.96896	LC/MS-MS	2-Dimensional
BAZ1B	LAEDEGDS[167.00]EPEAVGQSR	0.968925	LC/MS-MS	2-Dimensional
COIL	AFQLEEGEET[181.01]EPDCK	0.968787	LC/MS-MS	2-Dimensional
BTF3	ARGGCPGGEATLS[167.00]QPPPR	0.96832	LC/MS-MS	2-Dimensional
RGS3	STHDLQS[167.00]PPNKR	0.968302	LC/MS-MS	2-Dimensional
TNKS1BP1	LDSPPPS[167.00]PITEASEAAEAAEAGNLAVSSR	0.968271	LC/MS-MS	2-Dimensional
SFRS2	DAEDAMDAMDGAVPGLAADLAT[181.01]AAR	0.968237	LC/MS-MS	2-Dimensional
MYO5A	AIS[167.00]PTSATSSGR	0.967784	LC/MS-MS	2-Dimensional
PXN	SS[167.00]PGGQDEGGFMAQGK	0.967732	LC/MS-MS	2-Dimensional
NEDD1	LVTSGAES[167.00]GNLNTSPSSNQTR	0.966702	LC/MS-MS	2-Dimensional
CLUH	SEDPPGQEAGS[167.00]EEEGSSASGLAK	0.966356	LC/MS-MS	2-Dimensional
RAB12	RAGGGGGLGAGS[167.00]PALSGGQGR	0.966254	LC/MS-MS	2-Dimensional
PSMD2	APVQPQQS[167.00]PAAAPGGTDEKPSGK	0.965922	LC/MS-MS	2-Dimensional
SHANK3	GEAQPAAS[167.00]PGPSLR	0.965863	LC/MS-MS	2-Dimensional
MYH9	KGAGDGS[167.00]DEEVDGKADGAEAKPAE	0.965526	LC/MS-MS	2-Dimensional
GSK3A	RGEPNVSY[243.03]ICSR.Y	0.965208	LC/MS-MS	2-Dimensional
PXN	RVGEEEHVY[243.03]SFPNK.Q	0.965018	LC/MS-MS	2-Dimensional
FUNDC1	NPPPQDY[243.03]ESDDDSYEVLDLTEYAR	0.964706	LC/MS-MS	2-Dimensional
BAP18	VYEDSGIPLPAES[167.00]PK	0.964642	LC/MS-MS	2-Dimensional
TP53BP1	IDEDGENTQIEDTEPMS[167.00]PVLNSK	0.964411	LC/MS-MS	2-Dimensional
none	GT[181.01]GFGAGSTASGWDVEQALT[181.01]K	0.964325	LC/MS-MS	2-Dimensional
KLF16	GGPGAAPGGAS[167.00]PASSSSAASSPSSGR	0.964187	LC/MS-MS	2-Dimensional
PLEC	RGS[167.00]FDATGSGFSMTFSSSSYSSSGYGRR	0.964044	LC/MS-MS	2-Dimensional
OSBPL3	LHSS[167.00]NPNLSTLDFGEEK	0.9633	LC/MS-MS	2-Dimensional
NEDD9	RDGVY[243.03]DVPLHNPPDAK.G	0.96318	LC/MS-MS	2-Dimensional
SEC31B	IVVGATLHS[167.00]K	0.963052	LC/MS-MS	2-Dimensional
MCM2	GLLYDS[167.00]DEEDEERPAR	0.962977	LC/MS-MS	2-Dimensional
PCYT1A	T[181.01]SPPCSPANLSR	0.962707	LC/MS-MS	2-Dimensional
SFTPD	GVPGERGVPGNTGAAGSAGAMGPQGS[167.00]PGAR	0.962567	LC/MS-MS	2-Dimensional
none	GT[181.01]GQVPEY[243.03]DEPAPAQAVLLRFRLTAF	0.962363	LC/MS-MS	2-Dimensional
TRIP10	APS[167.00]DSS[167.00]LGTPSDGRPELR	0.962252	LC/MS-MS	2-Dimensional
RBM23	EKS[167.00]PVREPVDNLSPEER	0.962168	LC/MS-MS	2-Dimensional
DYNC1LI1	KPVTVSPTTPTS[167.00]PTEGEAS	0.961144	LC/MS-MS	2-Dimensional
ZMYND8	TPPSTT[181.01]VGSHSPPETPVLTR	0.960703	LC/MS-MS	2-Dimensional
CDK11A	EYGS[167.00]PLK	0.959689	LC/MS-MS	2-Dimensional
CANX	QKS[167.00]DAEEDGGTVSQEEEDR	0.959235	LC/MS-MS	2-Dimensional
PRKD1	RLS[167.00]NVSLTGVSTIR	0.959172	LC/MS-MS	2-Dimensional
BASP1	ETPAATEAPSS[167.00]TPK	0.958945	LC/MS-MS	2-Dimensional
CHD4	EGIQWEAKEDNS[167.00]EGEEILEEVGGDLEEEDDHHMEFCR	0.958539	LC/MS-MS	2-Dimensional
MAP3K3	SADS[167.00]ENALSVQER	0.958252	LC/MS-MS	2-Dimensional
SRRM1	T[181.01]AS[167.00]PPPPPKR	0.957822	LC/MS-MS	2-Dimensional
MYL12A	ATS[167.00]NVFAMFDQSQIQEFK	0.957747	LC/MS-MS	2-Dimensional
EFHD2	ADLNQGIGEPQS[167.00]PSR	0.957575	LC/MS-MS	2-Dimensional
PWP1	EKLQEEGGGS[167.00]DEEETGSPSEDGMQSAR	0.956478	LC/MS-MS	2-Dimensional
OR52K1	AVT[181.01]LMT[181.01]PLPFLLR	0.956404	LC/MS-MS	2-Dimensional
PDLIM5	KANNSQEPS[167.00]PQLASSVASTR	0.956177	LC/MS-MS	2-Dimensional
FEZ2	SLLDQENCNAS[167.00]PEPGAEAGAGAGGGADGFPALACSLEEK	0.955992	LC/MS-MS	2-Dimensional
CTNND1	APS[167.00]RQDVYGPQPQVR	0.955892	LC/MS-MS	2-Dimensional
SOLH	RLS[167.00]VLEEEATEGGTSR	0.955861	LC/MS-MS	2-Dimensional
BCKDHA	IGHHS[167.00]TSDDSSAYR	0.955363	LC/MS-MS	2-Dimensional
TRIM3	S[167.00]PGGPGSHVR	0.95522	LC/MS-MS	2-Dimensional
ZC3HC1	SMGTGDTPGLEVPSS[167.00]PLRK	0.954908	LC/MS-MS	2-Dimensional
BCLAF1	NTPSQHSHS[167.00]IQHSPER	0.954747	LC/MS-MS	2-Dimensional
PDLIM4	IHIDPEIQDGS[167.00]PTTSR	0.954387	LC/MS-MS	2-Dimensional
NUP98	YGLQDS[167.00]DEEEEEHPSK	0.954207	LC/MS-MS	2-Dimensional
SGTA	EMPQDLRS[167.00]PART[181.01]PPSEEDSAEAER	0.953476	LC/MS-MS	2-Dimensional
PPP1R12A	TGSY[243.03]GALAEITASK	0.953456	LC/MS-MS	2-Dimensional
MICALL1	SPVPSPGSS[167.00]SPQLQVK	0.953218	LC/MS-MS	2-Dimensional
HDAC2	IACDEEFS[167.00]DS[167.00]EDEGEGGRR	0.952931	LC/MS-MS	2-Dimensional
REPS1	TSADAQEPASPVVS[167.00]PQQSPPT[181.01]SPHTWR	0.952817	LC/MS-MS	2-Dimensional
EHD2	GPDEAMEDGEEGS[167.00]DDEAEWVVTK	0.952688	LC/MS-MS	2-Dimensional
PPP1CA	KY[243.03]GQFSGLNPGGRPITPPR.N	0.952413	LC/MS-MS	2-Dimensional
STRN	FLESAAADFS[167.00]DEDEDDDVDGREK	0.952183	LC/MS-MS	2-Dimensional
SRSF1	VDGPRS[167.00]PSYGR	0.95191	LC/MS-MS	2-Dimensional
CCDC86	ALVEFESNPEET[181.01]REPGSPPSVQR	0.951495	LC/MS-MS	2-Dimensional
LASP1	GFSVVADT[181.01]PELQR	0.951401	LC/MS-MS	2-Dimensional
DPP9	Y[243.03]GFIDLSR	0.951258	LC/MS-MS	2-Dimensional
ADAMTS15	T[181.01]CGGGVQLAR	0.95124	LC/MS-MS	2-Dimensional
SET	RQS[167.00]PLPPQK	0.951067	LC/MS-MS	2-Dimensional
PHF6	TAHNSEAADLEESFNEHELEPS[167.00]SPK	0.950906	LC/MS-MS	2-Dimensional
SON	ESDQTLAALLS[167.00]PK	0.950676	LC/MS-MS	2-Dimensional
FAM122A	RIDFIPVS[167.00]PAPS[167.00]PTR	0.950134	LC/MS-MS	2-Dimensional
SCRIB	AFAAVPTSHPPEDAPAQPPTPGPAAS[167.00]PEQLSFR	0.950115	LC/MS-MS	2-Dimensional
SORBS2	SFTSSSPS[167.00]SPSR	0.949639	LC/MS-MS	2-Dimensional
HIST1H4A	RIS[167.00]GLIYEETR	0.948449	LC/MS-MS	2-Dimensional
GPATCH8	SWGHES[167.00]PEER	0.948247	LC/MS-MS	2-Dimensional
LRWD1	ANS[167.00]PEKPPEAGAAHKPR	0.947022	LC/MS-MS	2-Dimensional
RSL1D1	ATNES[167.00]EDEIPQLVPIGK	0.946394	LC/MS-MS	2-Dimensional
SP1	SSSTGSSSSTGGGGQESQPS[167.00]PLALLAATCSR	0.946353	LC/MS-MS	2-Dimensional
PRKCQ	VIAKCTGSAINSRET[181.01]MFHK	0.945809	LC/MS-MS	2-Dimensional
MYH9	GAGDGS[167.00]DEEVDGKADGAEAKPAE	0.945796	LC/MS-MS	2-Dimensional
BIN1	GNKSPS[167.00]PPDGSPAATPEIR	0.945599	LC/MS-MS	2-Dimensional
TNK2	KY[243.03]ATPQVIQAPGPR.A	0.945539	LC/MS-MS	2-Dimensional
ATP2B1	IEDS[167.00]EPHIPLIDDTDAEDDAPTKR	0.945382	LC/MS-MS	2-Dimensional
CCNH	SKHEEEEWT[181.01]DDDLVESL	0.94431	LC/MS-MS	2-Dimensional
HUWE1	SDGSGESAQPPEDS[167.00]SPPASSESSSTR	0.944275	LC/MS-MS	2-Dimensional
EEF1B2	YGPADVEDTTGS[167.00]GATDSKDDDDIDLFGSDDEEESEEAKR	0.944023	LC/MS-MS	2-Dimensional
SRRM1	S[167.00]PS[167.00]PAPPPRR	0.942905	LC/MS-MS	2-Dimensional
SLC9A3R2	SGSAT[181.01]PPARAPGAPPRS[167.00]PPQR	0.942723	LC/MS-MS	2-Dimensional
FAM65A	TPHPS[167.00]PAHSSR	0.942622	LC/MS-MS	2-Dimensional
CASK	TQSSS[167.00]CEDLPSTTQPK	0.942428	LC/MS-MS	2-Dimensional
CIZ1	T[181.01]PAPEPEPCEASELPAKR	0.942405	LC/MS-MS	2-Dimensional
HDGFRP2	EGPDLDRPGS[167.00]DRQER	0.940929	LC/MS-MS	2-Dimensional
RASIP1	AASGGAALASPGPGT[181.01]GSGAPAGSGGK	0.94029	LC/MS-MS	2-Dimensional
SRRM2	RPS[167.00]PQPSPR	0.939433	LC/MS-MS	2-Dimensional
ARHGEF7	KPS[167.00]DEEFASR	0.938396	LC/MS-MS	2-Dimensional
FYN	RLIEDNEY[243.03]TAR.Q	0.938325	LC/MS-MS	2-Dimensional
none	AY[243.03]MCPFMQFIEGGRRFQCCFCS[167.00]CINDGR	0.938109	LC/MS-MS	2-Dimensional
ZBTB7A	VRGGAPDPSPGATATPGAPAQPSS[167.00]PDAR	0.937296	LC/MS-MS	2-Dimensional
TP53	ALPNNTSS[167.00]SPQPK	0.937294	LC/MS-MS	2-Dimensional
CSTF3	RPNEDS[167.00]DEDEEKGAVVPPVHDIYR	0.936031	LC/MS-MS	2-Dimensional
ERF	YLQAHTQSVY[243.03]NYHLSPR	0.935576	LC/MS-MS	2-Dimensional
RSL1D1	ATNES[167.00]EDEIPQLVPIGKK	0.93515	LC/MS-MS	2-Dimensional
HLA-B	GHCCWPGCPSS[167.00]CGHRS[167.00]CGRY[243.03]CDV	0.935142	LC/MS-MS	2-Dimensional
BCAR1	RHLLAPGPQDIY[243.03]DVPPVR.G	0.93496	LC/MS-MS	2-Dimensional
ATP8A2	VYQEAST[181.01]ILK	0.934054	LC/MS-MS	2-Dimensional
SURF6	ELS[167.00]PAALEK	0.934029	LC/MS-MS	2-Dimensional
PTPRM	AVSSFDPEIDLS[167.00]NQSGR	0.934027	LC/MS-MS	2-Dimensional
SRRM2	QSHSGSIS[167.00]PYPK	0.933265	LC/MS-MS	2-Dimensional
STK11IP	AKNS[167.00]PPQAPSTR	0.932761	LC/MS-MS	2-Dimensional
LIMA1	ETPHS[167.00]PGVEDAPIAK	0.932681	LC/MS-MS	2-Dimensional
FRMD6	EIGSSTSSSS[167.00]ETVVK	0.932192	LC/MS-MS	2-Dimensional
SNAP23	AHQITDES[167.00]LESTRR	0.931843	LC/MS-MS	2-Dimensional
HSF1	GHTDTEGRPPS[167.00]PPPTSTPEK	0.931531	LC/MS-MS	2-Dimensional
CHD4	EDNS[167.00]EGEEILEEVGGDLEEEDDHHMEFCR	0.931412	LC/MS-MS	2-Dimensional
C7orf50	ELDEEGS[167.00]DPPLPGR	0.931348	LC/MS-MS	2-Dimensional
GUCY2D	IHVNLST[181.01]VGILR	0.931314	LC/MS-MS	2-Dimensional
VAMP4	RNLLEDDS[167.00]DEEEDFFLR	0.931081	LC/MS-MS	2-Dimensional
CTNNB1	RLS[167.00]VELTSSLFR	0.929678	LC/MS-MS	2-Dimensional
ARHGEF15	AAQSPGPPHNGSS[167.00]PQELPR	0.929599	LC/MS-MS	2-Dimensional
CTTN	TQT[181.01]PPVSPAPQPTEER	0.929019	LC/MS-MS	2-Dimensional
DBN1	SPS[167.00]DSSTASTPVAEQIER	0.928634	LC/MS-MS	2-Dimensional
PELP1	AGSNEDPILAPS[167.00]GTPPPTIPPDETFGGR	0.928345	LC/MS-MS	2-Dimensional
HOXC11	LSRDRLQY[243.03]FSGNPLL	0.927367	LC/MS-MS	2-Dimensional
TP53BP1	SNVSSPAT[181.01]PTASSSSSTTPTR	0.926985	LC/MS-MS	2-Dimensional
ABCF1	KLSVPTS[167.00]DEEDEVPAPKPR	0.926407	LC/MS-MS	2-Dimensional
TBC1D2B	HS[167.00]SGDPSSEGTSGSGSVSIR	0.926271	LC/MS-MS	2-Dimensional
KIAA1462	SLS[167.00]PSSNSAFSR	0.925542	LC/MS-MS	2-Dimensional
PPIP5K2	HFFHHADEDDEEEDDS[167.00]PPER	0.925432	LC/MS-MS	2-Dimensional
KIF21A	RFQS[167.00]TGK	0.925146	LC/MS-MS	2-Dimensional
BAG3	SQS[167.00]PAASDCSSSSSSASLPSSGR	0.925031	LC/MS-MS	2-Dimensional
LYN	TNADVMTALSQGY[243.03]R	0.924788	LC/MS-MS	2-Dimensional
AKT1S1	AATAARPPAPPPAPQPPS[167.00]PTPSPPRPTLAR	0.924597	LC/MS-MS	2-Dimensional
CTTNBP2	QMAAGFS[167.00]CEIVR	0.923178	LC/MS-MS	2-Dimensional
KIF13B	ERPDLEAPAPGS[167.00]PFR	0.923004	LC/MS-MS	2-Dimensional
MARK2	VPAS[167.00]PLPGLER	0.922917	LC/MS-MS	2-Dimensional
TLE1	DASSS[167.00]PASTASSASSTSLK	0.92221	LC/MS-MS	2-Dimensional
CLIP1	TASESISNLS[167.00]EAGSIK	0.922071	LC/MS-MS	2-Dimensional
PAK4	RDS[167.00]PPPPAR	0.921918	LC/MS-MS	2-Dimensional
FLNC	YADQEVPRS[167.00]PFK	0.921812	LC/MS-MS	2-Dimensional
MYBBP1A	DPAQPMS[167.00]PGEATQSGARPADR	0.920809	LC/MS-MS	2-Dimensional
UTRN	ECEEEAINIQS[167.00]TAPEEEHESPR	0.920718	LC/MS-MS	2-Dimensional
BSCL2	RT[181.01]DCDSSTTSLCSFPVANVS[167.00]LT[181.01]KGGR	0.920653	LC/MS-MS	2-Dimensional
NIPBL	GSRPPLILQSQSLPCSS[167.00]PR	0.919272	LC/MS-MS	2-Dimensional
LIG1	VLGSEGEEEDEALS[167.00]PAK	0.91894	LC/MS-MS	2-Dimensional
TRIP10	APS[167.00]DSSLGTPSDGRPELR	0.918795	LC/MS-MS	2-Dimensional
TBC1D10B	RHGAPAAPS[167.00]PPPR	0.918718	LC/MS-MS	2-Dimensional
LMNA	ASS[167.00]HSSQTQGGGSVTK	0.917999	LC/MS-MS	2-Dimensional
SNRNP70	YDERPGPS[167.00]PLPHR	0.917379	LC/MS-MS	2-Dimensional
ABLIM3	S[167.00]PHHYYR	0.917273	LC/MS-MS	2-Dimensional
RANBP2	VGEDEDGS[167.00]DEEVVHNEDIHFEPIVSLPEVEVK	0.916038	LC/MS-MS	2-Dimensional
PKN1	TDVSNFDEEFTGEAPTLS[167.00]PPR	0.91545	LC/MS-MS	2-Dimensional
LARP1B	LNGPGENVS[167.00]EDEAQSSNQR	0.915375	LC/MS-MS	2-Dimensional
TBC1D10B	AAGGAPS[167.00]PPPPVR	0.91529	LC/MS-MS	2-Dimensional
AHNAK2	DAHDVSPT[181.01]STDTEAQLTVER	0.912919	LC/MS-MS	2-Dimensional
SGTA	SPART[181.01]PPSEEDSAEAER	0.912811	LC/MS-MS	2-Dimensional
ARL6IP4	ASTAPGAEAS[167.00]PSPCITER	0.912678	LC/MS-MS	2-Dimensional
MYBBP1A	EIPSATQS[167.00]PISK	0.911395	LC/MS-MS	2-Dimensional
C19orf25	QAALPAAEAAS[167.00]SG	0.91103	LC/MS-MS	2-Dimensional
PPIG	S[167.00]ET[181.01]PPHWR	0.910427	LC/MS-MS	2-Dimensional
SVIL	EYGETES[167.00]KR	0.908886	LC/MS-MS	2-Dimensional
HDGF	RAGDLLEDS[167.00]PKRPK	0.908662	LC/MS-MS	2-Dimensional
EFHD2	RADLNQGIGEPQS[167.00]PSR	0.907041	LC/MS-MS	2-Dimensional
DYRK1B	RIYQY[243.03]IQSR.F	0.906623	LC/MS-MS	2-Dimensional
NEDD9	REKDY[243.03]DFPPPMR.Q	0.905173	LC/MS-MS	2-Dimensional
MPHOSPH8	GAEAFGDS[167.00]EEDGEDVFEVEK	0.905029	LC/MS-MS	2-Dimensional
SENP3	NHLSPQQGGAT[181.01]PQVPS[167.00]PCCR	0.904274	LC/MS-MS	2-Dimensional
SETD1A	SGSPAPETTNES[167.00]VPFAQHSSLDSR	0.903961	LC/MS-MS	2-Dimensional
GIGYF1	SQS[167.00]WDDRGER	0.903712	LC/MS-MS	2-Dimensional
PLEC	RGS[167.00]FDATGSGFSMTFSSSSYSSSGYGR	0.902936	LC/MS-MS	2-Dimensional
NEDD9	KLY[243.03]QVPNPQAAPR.D	0.902253	LC/MS-MS	2-Dimensional
BCLAF1	QKFNDS[167.00]EGDDTEETEDYR	0.902109	LC/MS-MS	2-Dimensional
TENC1	RGPLDGSPY[243.03]AQVQRPPR.Q	0.901775	LC/MS-MS	2-Dimensional
DBNL	AMSTTSIS[167.00]SPQPGK	0.901329	LC/MS-MS	2-Dimensional
UBR4	QVLFTPATQAARQAACT[181.01]IVEALAT[181.01]IPS[167.00]RK	0.901287	LC/MS-MS	2-Dimensional
DNMT1	EADDDEEVDDNIPEMPS[167.00]PK	0.901045	LC/MS-MS	2-Dimensional
PARL	YGPS[167.00]LGASGAIMTVLAAVCT[181.01]K	0.900377	LC/MS-MS	2-Dimensional
PI4KB	S[167.00]VENLPECGITHEQR	0.900232	LC/MS-MS	2-Dimensional
UBR4	LQGFAAVLAIGS[167.00]SR	0.8998	LC/MS-MS	2-Dimensional
CD2BP2	KGPGQPS[167.00]SPQR	0.899497	LC/MS-MS	2-Dimensional
TACC3	SGCSEAQPPES[167.00]PETR	0.899296	LC/MS-MS	2-Dimensional
SDPR	GSNS[167.00]GMDSNIDLTIVEDEEEESVALEQAQK	0.898813	LC/MS-MS	2-Dimensional
NEDD1	LVTSGAESGNLNT[181.01]SPSSNQTR	0.898554	LC/MS-MS	2-Dimensional
CRKL	RNSNSYGIPEPAHAY[243.03]AQPQTTTPLPAVSGSPGAAITPLPSTQNGPVFAK.A	0.898505	LC/MS-MS	2-Dimensional
SYAP1	TQEDEEEIST[181.01]SPGVSEFVSDAFDACNLNQEDLRK	0.898391	LC/MS-MS	2-Dimensional
SEMA6B	ASHGDFPLT[181.01]PHAS[167.00]PDR	0.897881	LC/MS-MS	2-Dimensional
KANK2	QADPQPQAWPPPDS[167.00]PVRVDTVR	0.897505	LC/MS-MS	2-Dimensional
NAP1L4	EFITGDVEPTDAESEWHS[167.00]ENEEEEKLAGDMK	0.897334	LC/MS-MS	2-Dimensional
ATXN2L	TLSS[167.00]PSNRPSGETSVPPPPAVGR	0.897075	LC/MS-MS	2-Dimensional
PET112	QQNLAVS[167.00]ER	0.896189	LC/MS-MS	2-Dimensional
GIT1	SQSDLDDQHDYDS[167.00]VASDEDTDQEPLR	0.896181	LC/MS-MS	2-Dimensional
PLCD3	ALS[167.00]DREEEEEDDEEEEEEVEAAAQRR	0.896089	LC/MS-MS	2-Dimensional
SPTBN1	GEQVSQNGLPAEQGS[167.00]PR	0.895997	LC/MS-MS	2-Dimensional
TNS1	RAGSLPNY[243.03]ATINGK.V	0.893834	LC/MS-MS	2-Dimensional
ABCF1	AEQGS[167.00]EEEGEGEEEEEEGGESK	0.893494	LC/MS-MS	2-Dimensional
PTK2	RYMEDSTY[243.03]YK.A	0.892999	LC/MS-MS	2-Dimensional
PTK2	RYMEDSTY[243.03]YK.A	0.892934	LC/MS-MS	2-Dimensional
HNRNPA2B1	GFGDGYNGYGGGPGGGNFGGS[167.00]PGYGGGR	0.892386	LC/MS-MS	2-Dimensional
MFSD6	QLGMS[167.00]PS[167.00]QSGLLVGIR	0.891548	LC/MS-MS	2-Dimensional
FNBP1L	TIS[167.00]DGTISASK	0.891531	LC/MS-MS	2-Dimensional
WDR20	RNS[167.00]TDSRPVSVTYR	0.889144	LC/MS-MS	2-Dimensional
HIPK1	KAVCSTY[243.03]LQSR.Y	0.887314	LC/MS-MS	2-Dimensional
PTRF	KSFTPDHVVY[243.03]AR.S	0.886897	LC/MS-MS	2-Dimensional
NEDD9	RTGHGYVY[243.03]EYPSR.Y	0.88622	LC/MS-MS	2-Dimensional
NES	EEVVEQGELNATEEVWIPGEGHPES[167.00]PEPK	0.885382	LC/MS-MS	2-Dimensional
UBAP2L	RYPSSISSS[167.00]PQK	0.884298	LC/MS-MS	2-Dimensional
TNS1	RSYSPYDY[243.03]QPCLAGPNQDFHSK.S	0.884106	LC/MS-MS	2-Dimensional
FOXK2	EGS[167.00]PAPLEPEPGAAQPK	0.884073	LC/MS-MS	2-Dimensional
LOX	VDGMVGDDPY[243.03]NPYK	0.884018	LC/MS-MS	2-Dimensional
PRKAR2A	RVSVCAETY[243.03]NPDEEEEDTDPR	0.883874	LC/MS-MS	2-Dimensional
GSK3A	RGEPNVS[167.00]YICSR.Y	0.883826	LC/MS-MS	2-Dimensional
DDX51	RVNDAEPGS[167.00]PEAPQGK	0.882765	LC/MS-MS	2-Dimensional
C18orf25	RDS[167.00]SESQLASTESDKPTTGR	0.881765	LC/MS-MS	2-Dimensional
PDS5B	LKEDILENEDEQNS[167.00]PPK	0.881535	LC/MS-MS	2-Dimensional
TNRC6B	DMGTTDSGPY[243.03]FEK	0.881465	LC/MS-MS	2-Dimensional
SLU7	LVEQANS[167.00]PK	0.880024	LC/MS-MS	2-Dimensional
OGFR	KVEEEGS[167.00]PGDPDHEASTQGR	0.879705	LC/MS-MS	2-Dimensional
MFAP1	IVEPEVVGES[167.00]DS[167.00]EVEGDAWR	0.878893	LC/MS-MS	2-Dimensional
MARCKS	GEPAAAAAPEAGAS[167.00]PVEK	0.878854	LC/MS-MS	2-Dimensional
NES	DGES[167.00]DGFADEEES[167.00]GEEGEEDQEEGREPGAGR	0.878644	LC/MS-MS	2-Dimensional
MFAP1	SLAALDALNT[181.01]DDENDEEEYEAWKVR	0.878636	LC/MS-MS	2-Dimensional
tr|B4DGC6|B4DGC6	HUMAN cDNA FLJ58177, highly similar to Transmembrane protein 94 OS=Homo sapiens PE=2 SV=1	0.878018	LC/MS-MS	2-Dimensional
LMNA	ASSHS[167.00]SQTQGGGSVTK	0.877988	LC/MS-MS	2-Dimensional
SMC4	TESPAT[181.01]AAETASEELDNR	0.877382	LC/MS-MS	2-Dimensional
G3BP1	YQDEVFGGFVTEPQEES[167.00]EEEVEEPEER	0.875883	LC/MS-MS	2-Dimensional
TBC1D2B	ERDTSPDKGELVS[167.00]DEEEDT	0.875607	LC/MS-MS	2-Dimensional
U2AF2	EEHGGLIRS[167.00]PR	0.875276	LC/MS-MS	2-Dimensional
LNP1	IEKFSES[167.00]FER	0.87453	LC/MS-MS	2-Dimensional
PANK2	RAS[167.00]SASVPAVGASAEGTRR	0.872383	LC/MS-MS	2-Dimensional
FNBP4	RPILQLS[167.00]PPGPR	0.871799	LC/MS-MS	2-Dimensional
MARCKSL1	GDVTAEEAAGAS[167.00]PAKANGQENGHVK	0.868393	LC/MS-MS	2-Dimensional
ZYX	GPPASS[167.00]PAPAPK	0.86729	LC/MS-MS	2-Dimensional
ABCC10	MAS[167.00]NQEMLQHK	0.866374	LC/MS-MS	2-Dimensional
TMPO	SST[181.01]PLPTISSSAENTR	0.865331	LC/MS-MS	2-Dimensional
TNS1	HVAYGGY[243.03]STPEDR	0.86438	LC/MS-MS	2-Dimensional
BCAR1	RRPGPGTLY[243.03]DVPR.E	0.864187	LC/MS-MS	2-Dimensional
AHSG	CDSSPDS[167.00]AEDVRK	0.862719	LC/MS-MS	2-Dimensional
NIPSNAP1	S[167.00]QMLLS[167.00]RR	0.861924	LC/MS-MS	2-Dimensional
HNRNPA3	SSGSPY[243.03]GGGYGSGGGSGGYGSR	0.861165	LC/MS-MS	2-Dimensional
STK17A	GLS[167.00]GPCRPPPPPQAR	0.86035	LC/MS-MS	2-Dimensional
UTP20	SLSDNGQPGT[181.01]PDPADSGGTSAK	0.85853	LC/MS-MS	2-Dimensional
PKN1	LNLGTDSDS[167.00]SPQK	0.857774	LC/MS-MS	2-Dimensional
RBM17	RPDPDS[167.00]DEDEDYER	0.856218	LC/MS-MS	2-Dimensional
MAPK14	RHTDDEMTGY[243.03]VATR.W	0.855526	LC/MS-MS	2-Dimensional
DBN1	MAPTPIPTRS[167.00]PSDSSTASTPVAEQIER	0.854749	LC/MS-MS	2-Dimensional
HMGA2	KQQQEPTGEPS[167.00]PK	0.854728	LC/MS-MS	2-Dimensional
SGPP1	RNS[167.00]LTGEEGQLAR	0.854577	LC/MS-MS	2-Dimensional
PLEKHG1	RASS[167.00]AGESNTCPPEIGTSDR	0.854219	LC/MS-MS	2-Dimensional
KTN1	QPT[181.01]PPSEAAASK	0.853905	LC/MS-MS	2-Dimensional
MACF1	AFLAELEQNS[167.00]PK	0.853316	LC/MS-MS	2-Dimensional
WRAP53	VFS[167.00]T[181.01]ARPGR	0.853257	LC/MS-MS	2-Dimensional
SLC9A3R2	APGAPPRS[167.00]PPQR	0.853128	LC/MS-MS	2-Dimensional
SRRM2	RGEGDAPFSEPGTTSTQRPSSPET[181.01]ATK	0.850503	LC/MS-MS	2-Dimensional
TRIP10	APS[167.00]DS[167.00]SLGTPSDGRPELR	0.849859	LC/MS-MS	2-Dimensional
CDC42EP4	AGEPDGES[167.00]LDEQPSSSSSK	0.849045	LC/MS-MS	2-Dimensional
HMGA1	KQPPKEPSEVPT[181.01]PK	0.847864	LC/MS-MS	2-Dimensional
BCAR1	KAQQGLY[243.03]QVPGPSPQFQSPPAK.Q	0.847448	LC/MS-MS	2-Dimensional
ABLIM3	RASS[167.00]PGYIDSPTYSR	0.847324	LC/MS-MS	2-Dimensional
SMARCC1	KHS[167.00]PS[167.00]PPPPTPTESR	0.847154	LC/MS-MS	2-Dimensional
ACIN1	TAQVPS[167.00]PPR	0.846648	LC/MS-MS	2-Dimensional
CEBPZ	RPWRPEEAVEDPDEEDEDNT[181.01]SEAENGFSLEEVLR	0.845882	LC/MS-MS	2-Dimensional
MLX	KQEEEVS[167.00]T[181.01]LR	0.845613	LC/MS-MS	2-Dimensional
PPP1R2P3	YRIQEQES[167.00]SGEEDSDLSPEER	0.845038	LC/MS-MS	2-Dimensional
ZNF355P	WSSNLT[181.01]IHQR	0.843728	LC/MS-MS	2-Dimensional
NES	S[167.00]LGEQDQMTLRPPEK	0.843581	LC/MS-MS	2-Dimensional
REXO1	RPSPT[181.01]SGDSRPAAGR	0.843047	LC/MS-MS	2-Dimensional
CLASP1	NSSNTS[167.00]VGSPSNTIGR	0.842901	LC/MS-MS	2-Dimensional
NCOR2	SGLEPAS[167.00]SPSK	0.842135	LC/MS-MS	2-Dimensional
SPAG1	RAS[167.00]AAAAAGGGATGHPGGGQGAENPAGLK	0.841551	LC/MS-MS	2-Dimensional
PDLIM7	HSQPAT[181.01]PTPLQSR	0.841256	LC/MS-MS	2-Dimensional
RBM17	RPDPDS[167.00]DEDEDYERER	0.841067	LC/MS-MS	2-Dimensional
COPB1	VLSECS[167.00]PLMNDIFNK	0.840667	LC/MS-MS	2-Dimensional
MAPK14	RHTDDEMT[181.01]GYVATR.W	0.838234	LC/MS-MS	2-Dimensional
SENP3	NHLS[167.00]PQQGGATPQVPSPCCR	0.837966	LC/MS-MS	2-Dimensional
MCMBP	VS[167.00]PSTSYTPSR	0.837249	LC/MS-MS	2-Dimensional
ZNRF2	DRPVGGS[167.00]PGGPR	0.837156	LC/MS-MS	2-Dimensional
PBRM1	AAQQQQPS[167.00]ASPR	0.836848	LC/MS-MS	2-Dimensional
MYH9	KGAGDGS[167.00]DEEVDGK	0.836743	LC/MS-MS	2-Dimensional
C9orf142	RLAAAEETAVS[167.00]PR	0.836672	LC/MS-MS	2-Dimensional
ARAF	GS[167.00]PSPASVSSGRK	0.836114	LC/MS-MS	2-Dimensional
CCDC86	LQQGAGLES[167.00]PQGQPEPGAAS[167.00]PQR	0.835958	LC/MS-MS	2-Dimensional
DNAJC17	ERQAQAQES[167.00]EEEEESR	0.833167	LC/MS-MS	2-Dimensional
RBM10	LASDDRPS[167.00]PPR	0.832474	LC/MS-MS	2-Dimensional
MCM3	DGDSYDPYDFS[167.00]DTEEEMPQVHTPK	0.831665	LC/MS-MS	2-Dimensional
DHX57	GLS[167.00]GEEEDDEPDCCNDER	0.831437	LC/MS-MS	2-Dimensional
DDX42	ANFDEENAYFEDEEEDSSNVDLPYIPAENSPT[181.01]R	0.829906	LC/MS-MS	2-Dimensional
HUWE1	SDGSGESAQPPEDSS[167.00]PPASSESSSTR	0.828545	LC/MS-MS	2-Dimensional
NMT1	GGLS[167.00]PANDTGAK	0.82822	LC/MS-MS	2-Dimensional
TNKS1BP1	RDS[167.00]LGTYSSR	0.82636	LC/MS-MS	2-Dimensional
FAM134A	QALDS[167.00]EEEEEDVAAK	0.825154	LC/MS-MS	2-Dimensional
VIM	SLY[243.03]ASSPGGVYATR	0.824722	LC/MS-MS	2-Dimensional
MARCKS	AEDGATPSPSNET[181.01]PKK	0.824121	LC/MS-MS	2-Dimensional
SRRM1	APQTSSS[167.00]PPPVRR	0.823891	LC/MS-MS	2-Dimensional
CASKIN2	RNTY[243.03]NQTALDIVNQFTTSQASR.E	0.823682	LC/MS-MS	2-Dimensional
MATR3	RDSFDDRGPS[167.00]LNPVLDYDHGSR	0.823051	LC/MS-MS	2-Dimensional
none	MESEGGADDS[167.00]AEEGDLLDDDDNEDRGDDQVK	0.822005	LC/MS-MS	2-Dimensional
SDPR	SEDLPSSEQMPNDQEEESFAEGHS[167.00]EASLASALVEGEIAEEAAEK	0.820871	LC/MS-MS	2-Dimensional
RAPGEF2	ISILPQKPY[243.03]K	0.820865	LC/MS-MS	2-Dimensional
FAM208A	TVLGEYNLFS[167.00]R	0.820211	LC/MS-MS	2-Dimensional
PLCB3	HRPS[167.00]AGGPDSAGR	0.819653	LC/MS-MS	2-Dimensional
CDK1	KIGEGTY[243.03]GVVYK.G	0.818017	LC/MS-MS	2-Dimensional
NUCKS1	EMLMEDVGS[167.00]EEEQEEEDEAPFQEK	0.817972	LC/MS-MS	2-Dimensional
ZNF318	RSS[167.00]PPPPPSGSSSR	0.814978	LC/MS-MS	2-Dimensional
FLNA	YGGDEIPFS[167.00]PYR	0.812519	LC/MS-MS	2-Dimensional
DEK	EES[167.00]EEEEDEDDEEEEEEEKEK	0.812249	LC/MS-MS	2-Dimensional
KRI1	YVDEENS[167.00]DGETSNHR	0.811426	LC/MS-MS	2-Dimensional
ILK	S[167.00]RDFNEECPR	0.809479	LC/MS-MS	2-Dimensional
AFAP1	SGTSSPQS[167.00]PVFR	0.808136	LC/MS-MS	2-Dimensional
HDGF	RAGDLLEDS[167.00]PK	0.806989	LC/MS-MS	2-Dimensional
RPLP1	KEES[167.00]EES[167.00]DDDMGFGLFD	0.806429	LC/MS-MS	2-Dimensional
SRRM2	QSHSES[167.00]PSLQSK	0.805936	LC/MS-MS	2-Dimensional
EFHD2	RADLNQGIGEPQS[167.00]PSRR	0.804748	LC/MS-MS	2-Dimensional
WASL	VEQNSRPVS[167.00]CSGR	0.802509	LC/MS-MS	2-Dimensional
none	GGQEPAGAGS[167.00]PSPPEDR	0.800769	LC/MS-MS	2-Dimensional
BAZ2B	SVVS[167.00]EIDK	0.799607	LC/MS-MS	2-Dimensional
CHD4	EDNS[167.00]EGEEILEEVGGDLEEEDDHHMEFCR	0.799179	LC/MS-MS	2-Dimensional
FILIP1L	RIS[167.00]DPQVFSK	0.796137	LC/MS-MS	2-Dimensional
PPP1R13L	APS[167.00]PRPGPGPLR	0.790891	LC/MS-MS	2-Dimensional
PRKAR2B	RAS[167.00]VCAEAYNPDEEEDDAESR	0.790536	LC/MS-MS	2-Dimensional
ADAMTS10	RGTGATAES[167.00]R	0.789889	LC/MS-MS	2-Dimensional
SLC4A1AP	SLQEEQSRPPT[181.01]AVSSPGGPAR	0.783792	LC/MS-MS	2-Dimensional
RASAL2	LEVPAERS[167.00]PR	0.781374	LC/MS-MS	2-Dimensional
ZYX	FS[167.00]PGAPGGSGSQPNQK	0.7803	LC/MS-MS	2-Dimensional
FLCN	AHS[167.00]PAEGASVESSSPGPK	0.779697	LC/MS-MS	2-Dimensional
DYNC1LI2	DFQDYMEPEEGCQGS[167.00]PQRR	0.777885	LC/MS-MS	2-Dimensional
MLLT4	NHFAY[243.03]Y[243.03]NYHTYEDGSDS[167.00]R	0.771716	LC/MS-MS	2-Dimensional
THRAP3	ASAVSELS[167.00]PR	0.771641	LC/MS-MS	2-Dimensional
FANCM	QQDHCLNS[167.00]VPS[167.00]GSS[167.00]AQSK	0.76806	LC/MS-MS	2-Dimensional
FOXK1	EGS[167.00]PIPHDPEFGSK	0.766507	LC/MS-MS	2-Dimensional
POLQ	MRT[181.01]MLLVYVMR	0.762554	LC/MS-MS	2-Dimensional
SNRK	ASPSENNAGGGS[167.00]PSSGSGGNPTNTSGTTR	0.758191	LC/MS-MS	2-Dimensional
DNAI1	VTEEELMT[181.01]PK	0.75788	LC/MS-MS	2-Dimensional
TNS1	RSYSPY[243.03]DYQPCLAGPNQDFHSK.S	0.756432	LC/MS-MS	2-Dimensional
RAB18	MDEDVLT[181.01]T[181.01]LK	0.755278	LC/MS-MS	2-Dimensional
MCM2	RTDALTS[167.00]SPGR	0.749875	LC/MS-MS	2-Dimensional
EEF1D	ATAPQTQHVS[167.00]PMR	0.749836	LC/MS-MS	2-Dimensional
MARCKS	LSGFS[167.00]FK	0.748928	LC/MS-MS	2-Dimensional
SNX19	EINRT[181.01]IQMIIR	0.742628	LC/MS-MS	2-Dimensional
PRKAR2B	RASVCAEAY[243.03]NPDEEEDDAESR	0.742538	LC/MS-MS	2-Dimensional
CRKL	RNSNSYGIPEPAHAYAQPQTTTPLPAVSGSPGAAITPLPS[167.00]TQNGPVFAK.A	0.737109	LC/MS-MS	2-Dimensional
DCLK1	S[167.00]PS[167.00]PSPTSPGSLR	0.735002	LC/MS-MS	2-Dimensional
PALLD	S[167.00]PSGHPHVR	0.732915	LC/MS-MS	2-Dimensional
FSIP2	S[167.00]LIQIHRVIQS[167.00]DTICFGR	0.7227	LC/MS-MS	2-Dimensional
WRNIP1	RPAAAAAAGSAS[167.00]PR	0.722008	LC/MS-MS	2-Dimensional
SRRM2	SATRPSPS[167.00]PER	0.721908	LC/MS-MS	2-Dimensional
WAC	QQGHEPVS[167.00]PR	0.715221	LC/MS-MS	2-Dimensional
MAP7D1	RKPNAGGS[167.00]PAPVR	0.711991	LC/MS-MS	2-Dimensional
TCP11L1	VQRPHS[167.00]SPPR	0.705939	LC/MS-MS	2-Dimensional
UHRF2	RPIS[167.00]DDDCPSASK	0.700124	LC/MS-MS	2-Dimensional
MID1	ASVSGPNS[167.00]PSETRR	0.694108	LC/MS-MS	2-Dimensional
RBM26	RLNHS[167.00]PPQSSSR	0.692897	LC/MS-MS	2-Dimensional
MERTK	AAIS[167.00]VVT[181.01]AEVHDSKPHEGR	0.670489	LC/MS-MS	2-Dimensional
SIPA1	ARAHS[167.00]HEEASRPAATSTR	0.643461	LC/MS-MS	2-Dimensional
CABYR	T[181.01]LLEGISR	0.635001	LC/MS-MS	2-Dimensional
IRF2BP1	AGGAS[167.00]PAASSTAQPPTQHR	0.62605	LC/MS-MS	2-Dimensional
SRRM2	SRT[181.01]PPSAPSQSR	0.623022	LC/MS-MS	2-Dimensional
PTRF	ESEALPEKEGEELGEGERPEEDAAALELS[167.00]S[167.00]DEAVEVEEVIEESR	0.609439	LC/MS-MS	2-Dimensional
DST	S[167.00]PVQFENLEEIFDTSVSK	0.594293	LC/MS-MS	2-Dimensional
CNN3	GASQAGMLAPGT[181.01]RR	0.587241	LC/MS-MS	2-Dimensional

## Sheet: Phosphoproteome TR2
Phosphoproteome Data Set Technical Replicate 2. KSHV infection alters global host cellular phosphoproteome analysis. Heat map of fold change levels of peptide profiled in this study at 48 hpi. For comparisions, shaded cells, yellow-bolded values indicate p < 0.01 (red indicates that the mean values are significantly higher for that comparison and green indicates that the values are significantly …
Protein Name	Peptide with Modified Amino Acid Residue	Fold Change	Platform	HPLC
STAT3	KYCRPESQEHPEADPGAAPY[243.03]LK.T	4.13246	LC/MS-MS	1-Dimensional
STAT3	KYCRPESQEHPEADPGSAAPY[243.03]LK.T	3.91821	LC/MS-MS	1-Dimensional
TCAP	S[167.00]MSQEAQR	2.59885	LC/MS-MS	1-Dimensional
ITGA1	NS[167.00]MT[181.01]FS[167.00]GPVEDMFGYTVQQYENEEGK	2.02117	LC/MS-MS	1-Dimensional
DIP2C	SACLMT[181.01]TQLICK	1.9767	LC/MS-MS	1-Dimensional
SNX1	WES[167.00]RVTQYERDFER	1.93284	LC/MS-MS	1-Dimensional
PECAM1	KKDTETVY[243.03]SEVRK.A	1.85761	LC/MS-MS	1-Dimensional
ZFYVE19	RAS[167.00]GFPALGRGGTVPVGVWGGAGQGR	1.7331	LC/MS-MS	1-Dimensional
CAV1	KYVDSEGHLY[243.03]TVPIREQGNIYKPNNK.A	1.61324	LC/MS-MS	1-Dimensional
RSRC2	GMGLGFT[181.01]S[167.00]S[167.00]MRGMDAV	1.59382	LC/MS-MS	2-Dimensional
C1orf173	ECTLETEAMQDRNS[167.00]EGDGDMEGEGNT[181.01]QKNEGMGGGR	1.59288	LC/MS-MS	2-Dimensional
MTMR8	T[181.01]PTMSEFLS[167.00]GLESSGWLR	1.59055	LC/MS-MS	2-Dimensional
PGM2	LLTFLIRKY[243.03]ILEL	1.56873	LC/MS-MS	2-Dimensional
SP100	LNECIS[167.00]PVANEMNHLPAHSHDLQR	1.54776	LC/MS-MS	2-Dimensional
AKAP12	SEDSIAGSGVEHSTPDTEPGKEESWVS[167.00]IKK	1.5378	LC/MS-MS	2-Dimensional
PECAM1	KDTETVY[243.03]SEVRK.A	1.52139	LC/MS-MS	2-Dimensional
DNM1L	SKPIPIMPAS[167.00]PQKGHAVNLLDVPVPVAR	1.51918	LC/MS-MS	2-Dimensional
CASKIN2	EQEGT[181.01]PSASTK	1.5146	LC/MS-MS	2-Dimensional
TCEAL3	EDEGEPGDEGQLEDEGS[167.00]QEKQGR	1.47717	LC/MS-MS	2-Dimensional
AKAP12	SAESPTS[167.00]PVTSETGSTFKK	1.47678	LC/MS-MS	2-Dimensional
CTRC	TMVCAGGDGVIS[167.00]ACNGDSGGPLNCQLENGSWEVFGIVS[167.00]FGS[167.00]R	1.46346	LC/MS-MS	2-Dimensional
MXD4	VAWS[167.00]WERGPPAS[167.00]LS[167.00]SR	1.45704	LC/MS-MS	2-Dimensional
AKAP12	EGVTPWAS[167.00]FK	1.44761	LC/MS-MS	2-Dimensional
RBM10	RESATADAGY[243.03]AILEK	1.43024	LC/MS-MS	2-Dimensional
GNAS	RARHNY[243.03]NDLCPPIGR	1.42576	LC/MS-MS	2-Dimensional
SAFB	SEPVKEESSELEQPFAQDT[181.01]SSVGPDRK	1.41871	LC/MS-MS	2-Dimensional
SP100	GFENVIHDKLPLQES[167.00]EEEER	1.41365	LC/MS-MS	2-Dimensional
WDR44	EYVSNDAAQS[167.00]DDEEKLQSQPTDTDGGRLK	1.40959	LC/MS-MS	2-Dimensional
ARID1A	SNS[167.00]VGIQDAFNDGSDSTFQKR	1.40659	LC/MS-MS	2-Dimensional
FLJ20896	TPPDTTFPEPTCLSASPPNVPPRQS[167.00]KR	1.40591	LC/MS-MS	2-Dimensional
EEF1B2	YGPADVEDTTGS[167.00]GATDSKDDDDIDLFGSDDEEESEEAKR	1.40485	LC/MS-MS	2-Dimensional
MBD1	RRPGAQPLPPPPPSQS[167.00]PEPTEPHPR	1.39667	LC/MS-MS	2-Dimensional
MAP4K4	RDS[167.00]PLQGSGQQNSQAGQR	1.39623	LC/MS-MS	2-Dimensional
PEA15	YKDIIRQPS[167.00]EEEIIK	1.39574	LC/MS-MS	2-Dimensional
MAP2	SGTSTPTTPGSTAITPGT[181.01]PPSYSSR	1.39542	LC/MS-MS	2-Dimensional
DKFZp779J2370	MDST[181.01]HPQHCACNSQIRPRWDCVAHCFLWAPGLPS[167.00]R	1.39441	LC/MS-MS	2-Dimensional
SSFA2	SVHIS[167.00]TPEKEPCAPLTIPSIR	1.38996	LC/MS-MS	2-Dimensional
BNIP1	RT[181.01]ILDANEEFK.S	1.38408	LC/MS-MS	2-Dimensional
NUFIP2	DYEIESQNPLAS[167.00]PTNTLLGSAK	1.36724	LC/MS-MS	2-Dimensional
VIM	ETNLDS[167.00]LPLVDTHSKR	1.35396	LC/MS-MS	2-Dimensional
FAM195B	S[167.00]PPSSSEIFTPAHEENVR	1.35018	LC/MS-MS	2-Dimensional
IRF2BP2	RPAS[167.00]VSSSAAVEHEQR	1.34818	LC/MS-MS	2-Dimensional
HABP4	SLPAPVAQRPDS[167.00]PGGGLQAPGQK	1.34668	LC/MS-MS	2-Dimensional
HTT	EKEPGEQASVPLS[167.00]PK	1.34448	LC/MS-MS	2-Dimensional
ANXA2	KLSLEGDHSTPPSAY[243.03]GSVK.A	1.34349	LC/MS-MS	2-Dimensional
PECAM1	KDTETVY[243.03]SEVR.K	1.33952	LC/MS-MS	2-Dimensional
DSN1	AS[167.00]DFSLEAS[167.00]VAEMK	1.3385	LC/MS-MS	2-Dimensional
SP100	GFENVIHDKLPLQES[167.00]EEEEREER	1.33564	LC/MS-MS	2-Dimensional
ATP2B1	NSSPPPSPNKNNNAVDSGIHLT[181.01]IEMNKSATSSSPGS[167.00]PLHSLETSL	1.33304	LC/MS-MS	2-Dimensional
DUS1L	GFPS[167.00]GAAPLLASLAPGVVLAT[181.01]GSR	1.33208	LC/MS-MS	2-Dimensional
none	DSSKGEDSAEET[181.01]EAKPAVVAPAPVVEAVSTPSAAFPSDATAENVK	1.33145	LC/MS-MS	2-Dimensional
CCDC86	AGLGS[167.00]PERPPK	1.32821	LC/MS-MS	2-Dimensional
SDPR	ATSRGSNSGMDS[167.00]NIDLTIVEDEEEESVALEQAQK	1.31837	LC/MS-MS	2-Dimensional
SEC24B	S[167.00]S[167.00]PVVSTVLSGSSGSSSTR	1.31462	LC/MS-MS	2-Dimensional
TRIM25	ASAPS[167.00]PNAQVACDHCLK	1.31366	LC/MS-MS	2-Dimensional
VAMP4	NLLEDDS[167.00]DEEEDFFLR	1.30898	LC/MS-MS	2-Dimensional
MAP1B	KLGDVSPT[181.01]QIDVSQFGSFKEDTK	1.30796	LC/MS-MS	2-Dimensional
GSK3A	KQLVRGEPNVSY[243.03]ICSR.Y	1.30721	LC/MS-MS	2-Dimensional
TCEAL3	REDEGEPGDEGQLEDEGS[167.00]QEKQGR	1.30227	LC/MS-MS	2-Dimensional
NAP1L4	EFITGDVEPTDAES[167.00]EWHSENEEEEKLAGDMK	1.30212	LC/MS-MS	2-Dimensional
KIF5B	GHSAQIAKPIRPGQHPAAS[167.00]PTHPSAIR	1.30014	LC/MS-MS	2-Dimensional
AKAP2	SPGALET[181.01]PSAAGSQGNTASQGK	1.29762	LC/MS-MS	2-Dimensional
LRRC47	YTLENKEEGSLS[167.00]DTEADAVSGQLPDPTTNPSAGKDGPSLLVVEQVR	1.29607	LC/MS-MS	2-Dimensional
AKAP12	LTASEQAHPQEPAESAHEPRLSAEY[243.03]EK	1.29518	LC/MS-MS	2-Dimensional
TANK	SLGS[167.00]PLLHER	1.29407	LC/MS-MS	2-Dimensional
FAM134A	QALDS[167.00]EEEEEDVAAKETLLR	1.29259	LC/MS-MS	2-Dimensional
ILF3	QGGYSQSNYNSPGSGQNYS[167.00]GPPSSYQSSQGGYGR	1.29004	LC/MS-MS	2-Dimensional
CORO1A	RVGIVAWHTTAQNVLLS[167.00]AGCDNVIMVWDVGT[181.01]GAAMLT[181.01]LGPEVHPDTIYSV	1.2892	LC/MS-MS	2-Dimensional
NPM1	CGSGPVHISGQHLVAVEEDAES[167.00]EDEEEEDVKLLSISGKR	1.28531	LC/MS-MS	2-Dimensional
SF3A1	GLVPEDDT[181.01]K	1.28036	LC/MS-MS	2-Dimensional
TMX1	VEEEQEADEEDVS[167.00]EEEAESKEGTNKDFPQNAIR	1.28034	LC/MS-MS	2-Dimensional
RGL2	SASCGSPLS[167.00]GGAEEASGGTGYGGEGSGPGASDCR	1.28022	LC/MS-MS	2-Dimensional
HDAC4	AQSSPAS[167.00]ATFPVSVQEPPTKPR	1.28011	LC/MS-MS	2-Dimensional
NOL4	QQDES[167.00]APADK	1.27552	LC/MS-MS	2-Dimensional
SIN3A	VSKPSQLQAHTPASQQT[181.01]PPLPPYASPR	1.27473	LC/MS-MS	2-Dimensional
NOS3	KLQGRPS[167.00]PGPPAPEQLLSQAR	1.27186	LC/MS-MS	2-Dimensional
ELK3	AAS[167.00]PVLLSSNSQK	1.26759	LC/MS-MS	2-Dimensional
EEF1D	KPATPAEDDEDDDIDLFGS[167.00]DNEEEDKEAAQLREER	1.26615	LC/MS-MS	2-Dimensional
WDR44	LTQTSS[167.00]TEQLNVLETETEVLNKEAVEVK	1.26558	LC/MS-MS	2-Dimensional
PTK2	RQATVSWDSGGSDEAPPKPSRPGYPS[167.00]PR	1.26424	LC/MS-MS	2-Dimensional
RRBP1	SHVEDGDIAGAPAS[167.00]SPEAPPAEQDPVQLK	1.25818	LC/MS-MS	2-Dimensional
PPFIBP1	TAS[167.00]APNLAETEKETAEHLDLAGASSRPK	1.25772	LC/MS-MS	2-Dimensional
RPGR	SLKLS[167.00]PVQK	1.25546	LC/MS-MS	2-Dimensional
FRMPD3	SLVTAGGALGNPPS[167.00]R	1.25344	LC/MS-MS	2-Dimensional
LRRTM1	LT[181.01]YIEPR	1.25312	LC/MS-MS	2-Dimensional
ZNF185	ES[167.00]CGSSVLTDFEGKDVATK	1.25155	LC/MS-MS	2-Dimensional
BCL2L13	SS[167.00]PATSLFVELDEEEVK	1.24937	LC/MS-MS	2-Dimensional
SAFB	REPAEQPGDGERTDCEPVGLEPAVEQSSAASELAEASSEELAEAPTEAPS[167.00]PEAR	1.24908	LC/MS-MS	2-Dimensional
CEP70	EDES[167.00]QS[167.00]EEENDY[243.03]R	1.24673	LC/MS-MS	2-Dimensional
RBM33	AADEDWDS[167.00]ELEDDLLGEDLLSGKK	1.24615	LC/MS-MS	2-Dimensional
TRIP12	SES[167.00]PPAELPSLR	1.24505	LC/MS-MS	2-Dimensional
LOC441493	RNHGYAS[167.00]PPR	1.24346	LC/MS-MS	2-Dimensional
LSG1	VIFWS[167.00]ALAGAIPLNGDSEEEANR	1.24147	LC/MS-MS	2-Dimensional
CRKL	RNSNSYGIPEPAHAYAQPQTTTPLPAVSGSPGAAITPLPS[167.00]TQNGPVFAK.A	1.24119	LC/MS-MS	2-Dimensional
MAP1B	S[167.00]PPLIGSESAYESFLSADDK	1.23988	LC/MS-MS	2-Dimensional
MAP4	VGS[167.00]LDNVGHLPAGGAVK	1.23986	LC/MS-MS	2-Dimensional
none	TPGPSAPERPGS[167.00]APGCLQWAPGRT[181.01]PGGPRS[167.00]EHPVR	1.23914	LC/MS-MS	2-Dimensional
PTK2	QATVSWDSGGSDEAPPKPSRPGY[243.03]PSPR	1.23752	LC/MS-MS	2-Dimensional
PTRF	RKSFTPDHVVY[243.03]AR.S	1.23636	LC/MS-MS	2-Dimensional
LARP1	NALPPVLT[181.01]TVNGQSPPEHSAPAK	1.23614	LC/MS-MS	2-Dimensional
BSN	VPTNYEVIASPVVPMSSAPSETSY[243.03]SGPAVSSGYEQGKVPEVPRAGDR	1.2352	LC/MS-MS	2-Dimensional
PXN	RVGEEEHVY[243.03]SFPNKQK.S	1.2351	LC/MS-MS	2-Dimensional
SH3KBP1	S[167.00]IEVENDFLPVEK	1.23489	LC/MS-MS	2-Dimensional
PGK1	ALES[167.00]PERPFLAILGGAK	1.23203	LC/MS-MS	2-Dimensional
ASH1L	LGS[167.00]T[181.01]VGLVAK	1.23183	LC/MS-MS	2-Dimensional
TRIP12	RFLHVFFS[167.00]S[167.00]PLPGEEPIGR	1.23159	LC/MS-MS	2-Dimensional
PGRMC2	LLKPGEEPSEYT[181.01]DEEDTKDHNKQD	1.23104	LC/MS-MS	2-Dimensional
L1TD1	S[167.00]S[167.00]HSGVLEIENSVDDLSSR	1.23095	LC/MS-MS	2-Dimensional
PEAK1	TDQEAPNASQPT[181.01]PPPLPK	1.23038	LC/MS-MS	2-Dimensional
DAP	EEKDKDDQEWESPS[167.00]PPKPTVFISGVIAR	1.23013	LC/MS-MS	2-Dimensional
TRA2A	RS[167.00]PS[167.00]PYYSR	1.22972	LC/MS-MS	2-Dimensional
UBAP2L	SPAVATSTAAPPPPS[167.00]SPLPSK	1.22917	LC/MS-MS	2-Dimensional
CTSH	T[181.01]S[167.00]IITAAKGVSPAR	1.22857	LC/MS-MS	2-Dimensional
RPRD1B	TFQQIQEEEDDDYPGSYSPQDPS[167.00]AGPLLTEELIK	1.22764	LC/MS-MS	2-Dimensional
KLHL38	YS[167.00]HRS[167.00]TAHK	1.22298	LC/MS-MS	2-Dimensional
PRKAR1A	EDEIS[167.00]PPPPNPVVK	1.22254	LC/MS-MS	2-Dimensional
PLEC	RGS[167.00]FDATGSGFSMTFSSSSYSSSGYGR	1.22157	LC/MS-MS	2-Dimensional
MAP1B	VQSLEGEKLS[167.00]PK	1.22	LC/MS-MS	2-Dimensional
PRRC2C	AFGSGIDIKPGT[181.01]PPIAGR	1.21649	LC/MS-MS	2-Dimensional
TBXA2R	LQPRLSTRPRS[167.00]LS[167.00]LQPQLTQR	1.21559	LC/MS-MS	2-Dimensional
AKAP12	S[167.00]PPSPVER	1.21536	LC/MS-MS	2-Dimensional
ITGA5	LLESSLSS[167.00]SEGEEPVEYK	1.21497	LC/MS-MS	2-Dimensional
MAP1B	TATCHSSS[167.00]SPPIDAASAEPYGFR	1.21449	LC/MS-MS	2-Dimensional
KPNA3	NVPQEESLEDS[167.00]DVDADFK	1.21271	LC/MS-MS	2-Dimensional
APPL1	VNQSALEAVTPS[167.00]PSFQQR	1.21107	LC/MS-MS	2-Dimensional
PPP1R12A	STGVSFWTQDS[167.00]DENEQEQQSDTEEGSNKKETQTDSISR	1.20953	LC/MS-MS	2-Dimensional
EIF2S2	IESDVQEPT[181.01]EPEDDLDIMLGNKK	1.20634	LC/MS-MS	2-Dimensional
WIPF2	EGPPAPPPVKPPPS[167.00]PVNIR	1.20629	LC/MS-MS	2-Dimensional
MAP4	DVT[181.01]PPPETEVVLIK	1.20547	LC/MS-MS	2-Dimensional
AKAP12	S[167.00]VPEDDGHALLAER	1.20528	LC/MS-MS	2-Dimensional
MAP2	VAIIRT[181.01]PPKSPATPK	1.20524	LC/MS-MS	2-Dimensional
GTF2F1	GNSRPGT[181.01]PSAEGGSTSSTLR	1.2036	LC/MS-MS	2-Dimensional
THRAP3	WAHDKFS[167.00]GEEGEIEDDESGTENR	1.20323	LC/MS-MS	2-Dimensional
DKC1	AKEVELVS[167.00]E	1.20253	LC/MS-MS	2-Dimensional
UBXN1	YGGSVGSQPPPVAPEPGPVPS[167.00]SPSQEPPTKR	1.20039	LC/MS-MS	2-Dimensional
SURF6	ELS[167.00]PAALEK	1.20032	LC/MS-MS	2-Dimensional
TIGD6	VTQT[181.01]LIDSK	1.19998	LC/MS-MS	2-Dimensional
HMGA1	KLEKEEEEGISQES[167.00]S[167.00]EEEQ	1.19896	LC/MS-MS	2-Dimensional
FLNB	LVS[167.00]PGSANETSSILVESVTR	1.19666	LC/MS-MS	2-Dimensional
PTRF	SFT[181.01]PDHVVYAR	1.19598	LC/MS-MS	2-Dimensional
HABP4	KSLPAPVAQRPDS[167.00]PGGGLQAPGQK	1.19185	LC/MS-MS	2-Dimensional
PTER	ANGGGALVENTTTGIS[167.00]RDT[181.01]QT[181.01]LK	1.18975	LC/MS-MS	2-Dimensional
SH3BP5L	GLSDHVS[167.00]LDGQELGTR	1.18717	LC/MS-MS	2-Dimensional
PDE6G	GRGWHPAEGGPALTAQPPETRPALGLGT[181.01]TSLEWK	1.18693	LC/MS-MS	2-Dimensional
HECW2	LPLQSS[167.00]RPTS[167.00]ALVHR	1.18638	LC/MS-MS	2-Dimensional
BAG3	SQS[167.00]PAASDCSSSSSSASLPSSGR	1.18564	LC/MS-MS	2-Dimensional
EEF1D	QVEPPAKKPATPAEDDEDDDIDLFGS[167.00]DNEEEDKEAAQLR	1.18512	LC/MS-MS	2-Dimensional
PLEC	RGSFDATGSGFSMT[181.01]FSSSSYSSSGYGR	1.18464	LC/MS-MS	2-Dimensional
ANKS1A	RRHDS[167.00]LHDPAAPSR	1.18352	LC/MS-MS	2-Dimensional
EIF4EBP1	RVVLGDGVQLPPGDYST[181.01]TPGGTLFS[167.00]TTPGGTR	1.18301	LC/MS-MS	2-Dimensional
C2orf53	RPVSLELILQKS[167.00]SV	1.18293	LC/MS-MS	2-Dimensional
GBF1	ADAPDAGAQSDS[167.00]ELPSYHQNDVSLDR	1.17994	LC/MS-MS	2-Dimensional
ZNF830	KEEENADS[167.00]DDEGELQDLLSQDWR	1.17905	LC/MS-MS	2-Dimensional
PHF2	DSDYVYPSLES[167.00]DEDNPIFK	1.1788	LC/MS-MS	2-Dimensional
HMGA1	KLEKEEEEGIS[167.00]QES[167.00]S[167.00]EEEQ	1.17685	LC/MS-MS	2-Dimensional
RPP25	QPGYQPPNPHPGPSS[167.00]PPAAPASKR	1.1758	LC/MS-MS	2-Dimensional
ABCF1	LSVPTS[167.00]DEEDEVPAPKPR	1.17574	LC/MS-MS	2-Dimensional
TJAP1	GS[167.00]PEEELPLPAFEK	1.17367	LC/MS-MS	2-Dimensional
LRP2	CS[167.00]CDT[181.01]GY[243.03]MLESDGR	1.17357	LC/MS-MS	2-Dimensional
CAND1	LS[167.00]T[181.01]LCPS[167.00]AVLQRLDR	1.17341	LC/MS-MS	2-Dimensional
KIAA1522	GLAGPPAS[167.00]PGK	1.17291	LC/MS-MS	2-Dimensional
SMG5	S[167.00]LEGGGTAFDAETDSEMNSQESRSDLEDMEEEEGT[181.01]R	1.17214	LC/MS-MS	2-Dimensional
PODXL	KVVS[167.00]LNGELGDSWIVPLDNLTKDDLDEEEDTHL	1.16958	LC/MS-MS	2-Dimensional
VIM	RSLYASSPGGVY[243.03]ATR.S	1.16791	LC/MS-MS	2-Dimensional
MMEL1	VRTVFVET[181.01]LDELGWMDEESK	1.16774	LC/MS-MS	2-Dimensional
SYNPO	SPLPAGPSSCTSPRS[167.00]PLPAPPRPFLYR	1.16761	LC/MS-MS	2-Dimensional
ANXA5	QVYEEEYGSS[167.00]LEDDVVGDTSGYYQR	1.16556	LC/MS-MS	2-Dimensional
NCL	KEDS[167.00]DEEEDDDS[167.00]EEDEEDDEDEDEDEDEIEPAAMK	1.16466	LC/MS-MS	2-Dimensional
SGK223	GVQKPAGPS[167.00]TSPDGNSR	1.16393	LC/MS-MS	2-Dimensional
ITSN1	STSMDS[167.00]GSSESPASLKR	1.16388	LC/MS-MS	2-Dimensional
WDR70	TMFAQVES[167.00]DDEEAKNEPEWK	1.16382	LC/MS-MS	2-Dimensional
PTRF	ESEALPEKEGEELGEGERPEEDAAALELS[167.00]SDEAVEVEEVIEESR	1.16335	LC/MS-MS	2-Dimensional
CTNND1	SQSSHS[167.00]YDDSTLPLIDR	1.16312	LC/MS-MS	2-Dimensional
FAM195B	SPPSSS[167.00]EIFTPAHEENVR	1.16121	LC/MS-MS	2-Dimensional
PGAM1	SY[243.03]DVPPPPMEPDHPFYSNISK	1.1609	LC/MS-MS	2-Dimensional
HDAC4	QEPIES[167.00]DEEEAEPPREVEPGQR	1.16088	LC/MS-MS	2-Dimensional
ATP1A1	RGIVVY[243.03]TGDR.T	1.15997	LC/MS-MS	2-Dimensional
ZNF749	DFTAS[167.00]S[167.00]DLLQQQVLNSGWK	1.15819	LC/MS-MS	2-Dimensional
LRRC27	AGCGAT[181.01]SWRPHPT	1.15799	LC/MS-MS	2-Dimensional
ASAP1	TLS[167.00]DPPSPLPHGPPNK	1.15763	LC/MS-MS	2-Dimensional
NEDD9	RQAGRPDLRPEGVY[243.03]DIPPTCTKPAGK.D	1.15734	LC/MS-MS	2-Dimensional
FLNA	APS[167.00]VANVGSHCDLSLK	1.15628	LC/MS-MS	2-Dimensional
RBM14	T[181.01]RLSPPR	1.15543	LC/MS-MS	2-Dimensional
CAV1	AMADELS[167.00]EK	1.15466	LC/MS-MS	2-Dimensional
40422	IYHLPDAES[167.00]DEDEDFKEQTR	1.15357	LC/MS-MS	2-Dimensional
TOM1L1	EATNTTSEPSAPSQDLLDLSPS[167.00]PR	1.15303	LC/MS-MS	2-Dimensional
CLNS1A	FEEESKEPVADEEEEDS[167.00]DDDVEPITEFR	1.15235	LC/MS-MS	2-Dimensional
MAP1B	ESSPLY[243.03]S[167.00]PTFSDSTSAVK	1.15177	LC/MS-MS	2-Dimensional
PTRF	ESEALPEKEGEELGEGERPEEDAAALELS[167.00]S[167.00]DEAVEVEEVIEESR	1.1496	LC/MS-MS	2-Dimensional
TNS3	ASEAAS[167.00]PLPDSPGDKLVIVK	1.14934	LC/MS-MS	2-Dimensional
IGF2R	LVSFHDDS[167.00]DEDLLHI	1.14894	LC/MS-MS	2-Dimensional
none	ERCLVSMNT[181.01]MTPTR	1.14877	LC/MS-MS	2-Dimensional
CRK	KYRPASASVSALIGGNQEGSHPQPLGGPEPGPYAQPS[167.00]VNTPLPNLQNGPIYAR.V	1.14735	LC/MS-MS	2-Dimensional
none	MTT[181.01]ILTYPFK	1.14663	LC/MS-MS	2-Dimensional
ARHGAP17	KPAPAPPKPGNPPPGHPGGQSSSGTSQHPPS[167.00]LSPKPPTR	1.14509	LC/MS-MS	2-Dimensional
LUZP1	EKPDS[167.00]DDDLDIASLVTAK	1.14254	LC/MS-MS	2-Dimensional
WNT7A	T[181.01]LMNLHNNEAGRK	1.14221	LC/MS-MS	2-Dimensional
C1QC	QT[181.01]HQPPAPNSLIR	1.14171	LC/MS-MS	2-Dimensional
CRKL	RNSNSYGIPEPAHAYAQPQTTTPLPAVSGSPGAAITPLPST[181.01]QNGPVFAK.A	1.14075	LC/MS-MS	2-Dimensional
AHNAK	LKS[167.00]EDGVEGDLGETQSR	1.14059	LC/MS-MS	2-Dimensional
ATXN2L	TLSS[167.00]PSNRPSGETSVPPPPAVGR	1.13829	LC/MS-MS	2-Dimensional
MAP1B	KLGDVS[167.00]PTQIDVSQFGSFKEDTK	1.13718	LC/MS-MS	2-Dimensional
PCBP2	GVTIPYRPKPSS[167.00]SPVIFAGGQDR	1.13667	LC/MS-MS	2-Dimensional
MYO1C	LLQS[167.00]NPVLEAFGNAK	1.1365	LC/MS-MS	2-Dimensional
KIAA1429	HADGEKEDQFNGS[167.00]PPRPQPR	1.13604	LC/MS-MS	2-Dimensional
TBC1D22A	QGRPTLQEGPGLQQKPRPEAEPPS[167.00]PPSGDLR	1.13561	LC/MS-MS	2-Dimensional
EEF1D	KPATPAEDDEDDDIDLFGS[167.00]DNEEEDKEAAQLR	1.13497	LC/MS-MS	2-Dimensional
CEP170	QGSFT[181.01]IEKPSPNIPIELIPHINK	1.13488	LC/MS-MS	2-Dimensional
SP110	DNS[167.00]PEPNDPEEPQEVSSTPSDK	1.13379	LC/MS-MS	2-Dimensional
VIM	ETNLDS[167.00]LPLVDTHSK	1.13364	LC/MS-MS	2-Dimensional
TMEM139	MAS[167.00]EGSMAQEGSPGR	1.1334	LC/MS-MS	2-Dimensional
PKN1	TDVSNFDEEFT[181.01]GEAPTLSPPR	1.13262	LC/MS-MS	2-Dimensional
CTNND1	VGGS[167.00]SVDLHR	1.1325	LC/MS-MS	2-Dimensional
RPLP1	KEES[167.00]EES[167.00]DDDMGFGLFD	1.13149	LC/MS-MS	2-Dimensional
PCDH1	SNSPLPSIQLQPQS[167.00]PSASK	1.13108	LC/MS-MS	2-Dimensional
EIF4B	SQSSDT[181.01]EQQSPTSGGGK	1.13106	LC/MS-MS	2-Dimensional
PRMT3	GAVENEEDLPELS[167.00]DS[167.00]GDEAAWEDEDDADLPHGK	1.13022	LC/MS-MS	2-Dimensional
DDB2	SRS[167.00]PLELEPEAK	1.13	LC/MS-MS	2-Dimensional
SCAF1	MEEANLAS[167.00]R	1.12994	LC/MS-MS	2-Dimensional
PYHIN1	KYESS[167.00]ENEQRR.M	1.12956	LC/MS-MS	2-Dimensional
EIF4EBP1	NSPVTKT[181.01]PPRDLPT[181.01]IPGVTSPSSDEPPMEASQSHLR	1.12914	LC/MS-MS	2-Dimensional
RBM39	DKS[167.00]PVREPIDNLTPEER	1.12862	LC/MS-MS	2-Dimensional
PCDH1	IHLPLNY[243.03]PPGSPDLGR	1.1286	LC/MS-MS	2-Dimensional
NPM1	CGSGPVHISGQHLVAVEEDAES[167.00]EDEEEEDVK	1.12818	LC/MS-MS	2-Dimensional
ARHGAP12	IHQDSES[167.00]GDELSSSSTEQIR	1.12776	LC/MS-MS	2-Dimensional
PIEZO1	TAS[167.00]ELLLDRR	1.12356	LC/MS-MS	2-Dimensional
HABP4	SLPAPVAQRPDS[167.00]PGGGLQAPGQKR	1.12069	LC/MS-MS	2-Dimensional
TGFB1I1	VQNHLPASGPTQPPVVSSTNEGS[167.00]PSPPEPTGK	1.12048	LC/MS-MS	2-Dimensional
ABLIM3	RFS[167.00]SGGEEDDFDR	1.11913	LC/MS-MS	2-Dimensional
WDR77	KET[181.01]PPPLVPPAAR	1.11795	LC/MS-MS	2-Dimensional
NPM1	LKCGSGPVHISGQHLVAVEEDAES[167.00]EDEEEEDVK	1.1178	LC/MS-MS	2-Dimensional
RPRD2	SFNYS[167.00]PNSSTSEVSSTSASK	1.11772	LC/MS-MS	2-Dimensional
CPSF6	S[167.00]RDRHDDYYR	1.11764	LC/MS-MS	2-Dimensional
NCEH1	YVMVKYWVDYFKGNYDFVQAMIVNNHT[181.01]SLDV	1.11764	LC/MS-MS	2-Dimensional
FAM21C	GLFSDEEDS[167.00]EDLFSSQSASNLK	1.11713	LC/MS-MS	2-Dimensional
AKAP12	SAESPTSPVTSETGS[167.00]TFK	1.11704	LC/MS-MS	2-Dimensional
FAM134A	ATTPQLT[181.01]DVSEDLDQQSLPSEPEETLSR	1.11678	LC/MS-MS	2-Dimensional
IFI16	VSEEQTQPPS[167.00]PAGAGMSTAMGR	1.11665	LC/MS-MS	2-Dimensional
BCLAF1	DLFDYS[167.00]PPLHK	1.11634	LC/MS-MS	2-Dimensional
MAP2	VDHGAEIITQS[167.00]PGR	1.11607	LC/MS-MS	2-Dimensional
ZNF195	TCS[167.00]S[167.00]LSNHK	1.11511	LC/MS-MS	2-Dimensional
DBNL	QLT[181.01]QPETHFGR	1.11414	LC/MS-MS	2-Dimensional
MAP1S	SAS[167.00]PHDVDLCLVSPCEFEHR	1.1132	LC/MS-MS	2-Dimensional
SYTL4	SKS[167.00]VPGLNVDMEEEEEEEDIDHLVK	1.11295	LC/MS-MS	2-Dimensional
UBE2J1	RLS[167.00]TSPDVIQGHQPR	1.11194	LC/MS-MS	2-Dimensional
ZNF185	TANAGPPRPSSSGY[243.03]K	1.11071	LC/MS-MS	2-Dimensional
FAM122A	S[167.00]QSPINCIRPSVLGPLKR	1.11015	LC/MS-MS	2-Dimensional
DCTN1	TTTRRPKPT[181.01]RPASTGVAGASSSLGPSGSASAGELS	1.10977	LC/MS-MS	2-Dimensional
CAMSAP2	SISNEGLT[181.01]LNNSHVSK	1.10865	LC/MS-MS	2-Dimensional
ATP1A1	KY[243.03]GTDLSR.G	1.10838	LC/MS-MS	2-Dimensional
IGF2R	ALSSLHGDDQDS[167.00]EDEVLTIPEVK	1.10782	LC/MS-MS	2-Dimensional
BAP18	KVYEDSGIPLPAES[167.00]PK	1.10737	LC/MS-MS	2-Dimensional
KTN1	KKEIQNGNLHES[167.00]DSESVPR	1.10685	LC/MS-MS	2-Dimensional
RPLP1	KEES[167.00]EES[167.00]DDDMGFGLFD	1.10685	LC/MS-MS	2-Dimensional
KIF13B	ERPDLEAPAPGS[167.00]PFR	1.1068	LC/MS-MS	2-Dimensional
MAP1S	SAS[167.00]PHDVDLCLVSPCEFEHRK	1.10623	LC/MS-MS	2-Dimensional
USP10	TCNSPQNSTDSVS[167.00]DIVPDSPFPGALGSDTR	1.10402	LC/MS-MS	2-Dimensional
ZNF185	QS[167.00]SPSGSEQLVRR	1.10327	LC/MS-MS	2-Dimensional
NUMA1	APVPSTCSSTFPEELS[167.00]PPSHQAKR	1.1029	LC/MS-MS	2-Dimensional
DBNL	YQEQGGEAS[167.00]PQRTWEQQQEVVSR	1.10288	LC/MS-MS	2-Dimensional
HELZ2	SSVASGPISPTNY[243.03]RQR	1.10248	LC/MS-MS	2-Dimensional
SCAF1	APEGDDFLSLHAES[167.00]DGEGALQVDLGEPAPAPPAADSR	1.10131	LC/MS-MS	2-Dimensional
ZNF671	MLS[167.00]PVSRDASDALQGR	1.1011	LC/MS-MS	2-Dimensional
ANXA2	GLGTDEDS[167.00]LIEIICSR	1.10058	LC/MS-MS	2-Dimensional
SHROOM2	KAPSS[167.00]PPPPPPPLR	1.10033	LC/MS-MS	2-Dimensional
VCL	MTGLVDEAIDTKS[167.00]LLDASEEAIKK	1.09983	LC/MS-MS	2-Dimensional
TOMM70A	AS[167.00]PAPGSGHPEGPGAHLDMNSLDR	1.09847	LC/MS-MS	2-Dimensional
SLAIN2	RTS[167.00]SEELRDATSLLAAGEGGLLDEVEPLRPDELER	1.09837	LC/MS-MS	2-Dimensional
UBE4B	SQSSEGVSSLSS[167.00]SPSNSLETQSQSLSR	1.09804	LC/MS-MS	2-Dimensional
HLA-B	PPKT[181.01]HVTHHPVS[167.00]DHEATMR	1.09694	LC/MS-MS	2-Dimensional
GJA1	KLAAGHELQPLAIVDQRPSS[167.00]R	1.09667	LC/MS-MS	2-Dimensional
EFHA2	RGMLPIPVAAAKETVAIGRTDIEDLDLYATS[167.00]R.E	1.09664	LC/MS-MS	2-Dimensional
RBM26	LNHS[167.00]PPQSSSR	1.09618	LC/MS-MS	2-Dimensional
STRBP	VILTS[167.00]PLIR	1.09536	LC/MS-MS	2-Dimensional
WWTR1	SHSS[167.00]PASLQLGTGAGAAGSPAQQHAHLR	1.09447	LC/MS-MS	2-Dimensional
ARHGAP17	SPSPPT[181.01]QHTGQPPGQPSAPSQLSAPR	1.09438	LC/MS-MS	2-Dimensional
HDAC7	AQSS[167.00]PAAPASLSAPEPASQAR	1.09401	LC/MS-MS	2-Dimensional
CLPB	RRWLGLPAGVLIT[181.01]R.E	1.09322	LC/MS-MS	2-Dimensional
HNRNPUL2	S[167.00]PLPPEEEAKDEEEDQTLVNLDTYTSDLHFQVSK	1.09269	LC/MS-MS	2-Dimensional
ANXA2	LSLEGDHST[181.01]PPSAYGSVK	1.09211	LC/MS-MS	2-Dimensional
CSTF3	RPNEDS[167.00]DEDEEKGAVVPPVHDIYR	1.09209	LC/MS-MS	2-Dimensional
LMNB1	TTIPEEEEEEEEAAGVVVEEELFHQQGT[181.01]PR	1.092	LC/MS-MS	2-Dimensional
SPTBN1	AQTLPTSVVT[181.01]ITSESSPGKR	1.09106	LC/MS-MS	2-Dimensional
MVP	VASGPSPGEGISPQS[167.00]AQAPQAPGDNHVVPVLR	1.09089	LC/MS-MS	2-Dimensional
MUC6	TSTSLHSHTSSTHHPEVTSTSTTSITPNHTSTGT[181.01]R	1.09086	LC/MS-MS	2-Dimensional
PHF2	ESASPT[181.01]IPNLDLLEAHTK	1.09062	LC/MS-MS	2-Dimensional
AIFM1	KIDNS[167.00]VLVLIVGLSTVGAGAYLCSLIT.-	1.0906	LC/MS-MS	2-Dimensional
ATN1	TEQELPRPQS[167.00]PSDLDSLDGR	1.09057	LC/MS-MS	2-Dimensional
RFFL	RASLS[167.00]DLTDLEDIEGLTVR	1.09057	LC/MS-MS	2-Dimensional
PRKAR1A	TDSREDEIS[167.00]PPPPNPVVK	1.0904	LC/MS-MS	2-Dimensional
ITGA5	LLESSLSSS[167.00]EGEEPVEYK	1.0902	LC/MS-MS	2-Dimensional
HNRNPUL1	GRS[167.00]PQPPAEEDEDDFDDTLVAIDTYNCDLHFK	1.08987	LC/MS-MS	2-Dimensional
none	RY[243.03]EVPLET[181.01]PRVHS[167.00]R	1.08829	LC/MS-MS	2-Dimensional
SEC24A	LS[167.00]RDGAFLMDAGS[167.00]VLMLWVGK	1.08774	LC/MS-MS	2-Dimensional
EIF5B	NKPGPNIES[167.00]GNEDDDASFK	1.08736	LC/MS-MS	2-Dimensional
HDAC1	MLPHAPGVQMQAIPEDAIPEES[167.00]GDEDEDDPDKR	1.08683	LC/MS-MS	2-Dimensional
UBAP2L	RYPSSISSS[167.00]PQK	1.08564	LC/MS-MS	2-Dimensional
IRF2BP2	LEEPPELNRQS[167.00]PNPR	1.08546	LC/MS-MS	2-Dimensional
SHANK3	LGGAEEERPGT[181.01]PELAPAPMQSAAVAEPLPSPR	1.08521	LC/MS-MS	2-Dimensional
ACIN1	TAQVPS[167.00]PPRGK	1.08457	LC/MS-MS	2-Dimensional
RBBP6	WDKDDFES[167.00]EEEDVK	1.08406	LC/MS-MS	2-Dimensional
PLD1	SLQT[181.01]GVGELHGETR	1.084	LC/MS-MS	2-Dimensional
EIF5B	QSFDDNDS[167.00]EELEDKDSK	1.08351	LC/MS-MS	2-Dimensional
cytb	GLY[243.03]YGSFLYSETWNIGIILLLATMATAFMGYVLP	1.0833	LC/MS-MS	2-Dimensional
FAM129B	AAPEASS[167.00]PPAS[167.00]PLQHLLPGK	1.08296	LC/MS-MS	2-Dimensional
SLK	RDS[167.00]FIGTPYWMAPEVVMCETSK	1.0829	LC/MS-MS	2-Dimensional
HSP90AA1	ESEDKPEIEDVGS[167.00]DEEEEK	1.08247	LC/MS-MS	2-Dimensional
SURF6	ELS[167.00]PAALEKR	1.08222	LC/MS-MS	2-Dimensional
DOCK6	SISS[167.00]SNPDLAVAPGSVDDEVSR	1.08201	LC/MS-MS	2-Dimensional
none	Y[243.03]EDEVNK	1.08145	LC/MS-MS	2-Dimensional
SF1	TGDLGIPPNPEDRS[167.00]PS[167.00]PEPIYNSEGK	1.08081	LC/MS-MS	2-Dimensional
EIF4EBP1	RVVLGDGVQLPPGDYSTT[181.01]PGGTLFS[167.00]TTPGGTR	1.0807	LC/MS-MS	2-Dimensional
UBE4B	SQSSEGVSSLSSS[167.00]PSNSLETQSQSLSR	1.0805	LC/MS-MS	2-Dimensional
SLC6A11	S[167.00]DGT[181.01]IAAITEK	1.08041	LC/MS-MS	2-Dimensional
OSBPL11	RPSQNAIS[167.00]FFNVGHSK	1.07976	LC/MS-MS	2-Dimensional
THRAP3	ERS[167.00]PALKSPLQSVVVR	1.0797	LC/MS-MS	2-Dimensional
CCNYL1	AGS[167.00]AELYCASDIYEAVSGDAVAVAPAVVEPAELDFGEGEGHHLQHISDR	1.07952	LC/MS-MS	2-Dimensional
TIFA	TNLIVDS[167.00]R	1.07911	LC/MS-MS	2-Dimensional
SRRM2	SGSS[167.00]QELDVKPSASPQER	1.07856	LC/MS-MS	2-Dimensional
PRPF38A	VPS[167.00]PDHR	1.07759	LC/MS-MS	2-Dimensional
LRRFIP2	RGSGDT[181.01]SSLIDPDTSLSELR	1.07758	LC/MS-MS	2-Dimensional
CTR9	KGGEFDEFVNDDT[181.01]DDDLPISK	1.0769	LC/MS-MS	2-Dimensional
TMEM38A	Y[243.03]EPGAVELSRR	1.07682	LC/MS-MS	2-Dimensional
CTBP2	YPPGIVGVAPGGLPAAMEGIIPGGIPVTHNLPT[181.01]VAHPSQAPSPNQPTK	1.0764	LC/MS-MS	2-Dimensional
STK10	ASQSRPNSS[167.00]ALETLGGEK	1.07628	LC/MS-MS	2-Dimensional
CANX	AEEDEILNRS[167.00]PR	1.07602	LC/MS-MS	2-Dimensional
CHD4	EDNS[167.00]EGEEILEEVGGDLEEEDDHHMEFCR	1.07537	LC/MS-MS	2-Dimensional
ZC3H4	AAKPGPAEAPSPTAS[167.00]PSGDASPPATAPYDPR	1.07496	LC/MS-MS	2-Dimensional
G3BP1	SS[167.00]SPAPADIAQTVQEDLR	1.0749	LC/MS-MS	2-Dimensional
AKT1S1	AATAARPPAPPPAPQPPS[167.00]PTPSPPRPT[181.01]LAR	1.07467	LC/MS-MS	2-Dimensional
CEP350	S[167.00]LLPSESHRR	1.07452	LC/MS-MS	2-Dimensional
none	GQPHS[167.00]IPT[181.01]S[167.00]ANPAP	1.07446	LC/MS-MS	2-Dimensional
TRAM2	RVPAT[181.01]PR	1.07432	LC/MS-MS	2-Dimensional
HNRNPC	MESEGGADDS[167.00]AEEGDLLDDDDNEDRGDDQLELIK	1.07431	LC/MS-MS	2-Dimensional
PPP1R3D	ACRPPGS[167.00]PGRAPPPTPAPSGCDPR	1.07415	LC/MS-MS	2-Dimensional
LRRC47	EEGSLS[167.00]DTEADAVSGQLPDPTTNPSAGK	1.07392	LC/MS-MS	2-Dimensional
PDE4A	SLSLS[167.00]LPGPR	1.0739	LC/MS-MS	2-Dimensional
ZFYVE19	GSSANASKWS[167.00]PPQNYK	1.07325	LC/MS-MS	2-Dimensional
SPTAN1	WRS[167.00]LQQLAEER	1.07262	LC/MS-MS	2-Dimensional
ARMC10	S[167.00]AEDLTDGSYDDVLNAEQLQK	1.0721	LC/MS-MS	2-Dimensional
GOLGA4	EENPES[167.00]DGEPVVEDGTSVK	1.072	LC/MS-MS	2-Dimensional
CTNND1	HYEDGY[243.03]PGGSDNYGSLSR	1.07147	LC/MS-MS	2-Dimensional
PPFIBP1	RRPSDENT[181.01]IAPSEVQK	1.07104	LC/MS-MS	2-Dimensional
STMN1	ESVPEFPLS[167.00]PPK	1.0702	LC/MS-MS	2-Dimensional
RIN3	ESTEQGQDT[181.01]EVK	1.06944	LC/MS-MS	2-Dimensional
HNRNPU	LQAALDDEEAGGRPAMEPGNGS[167.00]LDLGGDSAGR	1.06927	LC/MS-MS	2-Dimensional
AHNAK	ASLGSLEGEAEAEASS[167.00]PKGK	1.06925	LC/MS-MS	2-Dimensional
RFFL	RAS[167.00]LSDLTDLEDIEGLTVR	1.0686	LC/MS-MS	2-Dimensional
PPP1R12A	RS[167.00]TQGVTLTDLQEAEK	1.06857	LC/MS-MS	2-Dimensional
CTNND1	KLNGPQDHSHLLY[243.03]STIPR.M	1.06838	LC/MS-MS	2-Dimensional
ESAM	LPTTDGAHPQPIS[167.00]PIPGGVSSSGLSR	1.06781	LC/MS-MS	2-Dimensional
PLEKHO2	APT[181.01]PVSASSEVSPESQEDSETPAEEDSGSEQPPNSVLPDKLK	1.06743	LC/MS-MS	2-Dimensional
SRRM2	HS[167.00]CSGSSPPR	1.06673	LC/MS-MS	2-Dimensional
PDLIM5	KANNSQEPS[167.00]PQLASSVASTR	1.06646	LC/MS-MS	2-Dimensional
TSHZ1	LY[243.03]GSVFT[181.01]GASK	1.066	LC/MS-MS	2-Dimensional
hCG	2044783	1.06582	LC/MS-MS	2-Dimensional
CAV1	KYVDSEGHLY[243.03]TVPIR.E	1.06556	LC/MS-MS	2-Dimensional
XKR7	SVGTSQELLEY[243.03]ET[181.01]TV	1.0655	LC/MS-MS	2-Dimensional
IRF2BP1	AGGAS[167.00]PAASSTAQPPTQHR	1.06523	LC/MS-MS	2-Dimensional
PRNPIP	MEIESTFHMY[243.03]VQPVVHPQLTPFCTELT[181.01]GIIQAMVDGQPSLQQVLER	1.0647	LC/MS-MS	2-Dimensional
RABGAP1	EVLDEDT[181.01]DEEKETLK	1.06429	LC/MS-MS	2-Dimensional
PHLDB1	IGTLQDRPPS[167.00]PFREPPGSER	1.06426	LC/MS-MS	2-Dimensional
FAM134C	SPS[167.00]SDLDTDAEGDDFELLDQSELSQLDPASSR	1.06402	LC/MS-MS	2-Dimensional
SPG11	GVNILTS[167.00]Y[243.03]INELR	1.06381	LC/MS-MS	2-Dimensional
PCYT1A	HKAAAYDIS[167.00]EDEED	1.06289	LC/MS-MS	2-Dimensional
none	MGGT[181.01]VDTVELER	1.06198	LC/MS-MS	2-Dimensional
ZNF263	S[167.00]S[167.00]RLMSHQRTHTV	1.06176	LC/MS-MS	2-Dimensional
RSL1D1	ATNES[167.00]EDEIPQLVPIGKK	1.06168	LC/MS-MS	2-Dimensional
RAI14	SSPS[167.00]VLIHSLGK	1.06131	LC/MS-MS	2-Dimensional
PRPF4B	KLCDFGSASHVADNDITPYLVS[167.00]R.F	1.06059	LC/MS-MS	2-Dimensional
LPP	RNDSDPT[181.01]YGQQGHPNTWK.R	1.06046	LC/MS-MS	2-Dimensional
RILPL1	TS[167.00]PQPESGIKR	1.05906	LC/MS-MS	2-Dimensional
TJAP1	AWPLPSSSRPQRS[167.00]PK	1.05808	LC/MS-MS	2-Dimensional
SDPR	SLEETLHTVDLS[167.00]S[167.00]DDDLPHDEEALEDS[167.00]AEEKVEESR	1.05797	LC/MS-MS	2-Dimensional
SLC25A44	VSVY[243.03]PFTLIR	1.05788	LC/MS-MS	2-Dimensional
PPP6R3	IQQFDDGGS[167.00]DEEDIWEEK	1.05778	LC/MS-MS	2-Dimensional
MTSS1L	AGS[167.00]EECVFYTDETASPLAPDLAK	1.05762	LC/MS-MS	2-Dimensional
PRKAR2B	ASVCAEAY[243.03]NPDEEEDDAESR	1.05681	LC/MS-MS	2-Dimensional
LRRC47	EEGSLSDTEADAVS[167.00]GQLPDPTTNPSAGK	1.05659	LC/MS-MS	2-Dimensional
IFI16	VSEEQTQPPS[167.00]PAGAGMSTAMGR	1.05621	LC/MS-MS	2-Dimensional
FN1	TNTNVNCPIECFMPLDVQADREDS[167.00]RE	1.05607	LC/MS-MS	2-Dimensional
SYAP1	EQDLPLAEAVRPKT[181.01]PPVVIK	1.05537	LC/MS-MS	2-Dimensional
FAM134C	GQTPLTEGS[167.00]EDLDGHSDPEESFAR	1.05507	LC/MS-MS	2-Dimensional
LMO7	VTTEIQLPSQS[167.00]PVEEQSPASLSSLR	1.05443	LC/MS-MS	2-Dimensional
WDR48	Y[243.03]VCSIT[181.01]GLR	1.05226	LC/MS-MS	2-Dimensional
SGK223	REATQPEPIY[243.03]AESTKR.K	1.051	LC/MS-MS	2-Dimensional
PRPF4B	KLCDFGSASHVADNDITPY[243.03]LVSR.F	1.05017	LC/MS-MS	2-Dimensional
DIDO1	RNS[167.00]VERPAEPVAGAATPSLVEQQK	1.04973	LC/MS-MS	2-Dimensional
PHACTR2	ASAS[167.00]PSTSSTSSRPK	1.0495	LC/MS-MS	2-Dimensional
MAP4K4	LVPRPGSGSSSGSSNSGSQPGS[167.00]HPGSQSGSGER	1.04869	LC/MS-MS	2-Dimensional
CDS1	CFHEIITIGY[243.03]R	1.04729	LC/MS-MS	2-Dimensional
PHLDB2	LQLSDEES[167.00]VFEEALMSPDTR	1.04713	LC/MS-MS	2-Dimensional
BCLAF1	NTPSQHS[167.00]HSIQHSPER	1.04692	LC/MS-MS	2-Dimensional
PROB1	TPPT[181.01]APEPAAAVQAPLPR	1.04654	LC/MS-MS	2-Dimensional
RAB12	AGGGGGLGAGS[167.00]PALSGGQGRR	1.04629	LC/MS-MS	2-Dimensional
AKAP2	S[167.00]PGALETPSAAGSQGNTASQGK	1.04583	LC/MS-MS	2-Dimensional
C12orf43	EAAVSASDILQES[167.00]AIHSPGTVEK	1.04575	LC/MS-MS	2-Dimensional
RBM15	DRT[181.01]PPLLYR	1.0456	LC/MS-MS	2-Dimensional
ARHGAP17	SPS[167.00]PPTQHTGQPPGQPSAPSQLSAPRR	1.04526	LC/MS-MS	2-Dimensional
AHNAK	VDINT[181.01]PDVDVHGPDWHLK	1.04526	LC/MS-MS	2-Dimensional
SEC31A	EQTLS[167.00]PTITSGLHNIAR	1.04468	LC/MS-MS	2-Dimensional
VIM	RSLY[243.03]ASSPGGVYATR.S	1.04351	LC/MS-MS	2-Dimensional
RASAL3	ALS[167.00]HQEPMVSTQPAPR	1.0427	LC/MS-MS	2-Dimensional
PRKD2	RLS[167.00]STSLASGHSVR	1.04206	LC/MS-MS	2-Dimensional
SHC1	RELFDDPSY[243.03]VNVQNLDK.A	1.04205	LC/MS-MS	2-Dimensional
DOCK6	SISSS[167.00]NPDLAVAPGSVDDEVSR	1.04203	LC/MS-MS	2-Dimensional
SNTB2	GLGPPS[167.00]PPAPPR	1.04202	LC/MS-MS	2-Dimensional
MYO9B	VQEKPDS[167.00]PGGSTQIQR	1.04167	LC/MS-MS	2-Dimensional
AKAP12	EVSSLEGS[167.00]PPPCLGQEEAVCTK	1.04119	LC/MS-MS	2-Dimensional
MTA2	GHLSRPEAQSLS[167.00]PYTTSANR	1.04097	LC/MS-MS	2-Dimensional
CABLES1	SS[167.00]LETLEDIEENAPLRR	1.04068	LC/MS-MS	2-Dimensional
MYH9	KGAGDGS[167.00]DEEVDGKADGAEAKPAE	1.04014	LC/MS-MS	2-Dimensional
EDC4	S[167.00]PDVISSASTALSQDIPEIASEALSR	1.04002	LC/MS-MS	2-Dimensional
ATXN1	RWS[167.00]APESR	1.0393	LC/MS-MS	2-Dimensional
TNS1	HLGGSGSVVPGS[167.00]PCLDR	1.03923	LC/MS-MS	2-Dimensional
LUZP1	SST[181.01]DFSELEQPR	1.03892	LC/MS-MS	2-Dimensional
SMAP	SAS[167.00]PDDDLGSSNWEAADLGNEER	1.03848	LC/MS-MS	2-Dimensional
RBM14	QPT[181.01]PPFFGR	1.03827	LC/MS-MS	2-Dimensional
PDLIM5	S[167.00]PSWQRPNQGVPSTGR	1.03814	LC/MS-MS	2-Dimensional
BCLAF1	GRAEGEWEDQEALDYFS[167.00]DKESGK	1.0379	LC/MS-MS	2-Dimensional
MICALL1	SLHPWYGITPT[181.01]S[167.00]SPK	1.03646	LC/MS-MS	2-Dimensional
VIM	QVQSLT[181.01]CEVDALKGTNESLER	1.03587	LC/MS-MS	2-Dimensional
SUDS3	RPASPSS[167.00]PEHLPATPAESPAQR	1.03574	LC/MS-MS	2-Dimensional
none	LGGAVPFAPPEVS[167.00]PEQAK	1.03536	LC/MS-MS	2-Dimensional
PTPN14	TFQEDSSPVVHQS[167.00]LQEVSEPLTATK	1.03521	LC/MS-MS	2-Dimensional
FHOD1	EPLIPAS[167.00]PK	1.0352	LC/MS-MS	2-Dimensional
DAPK3	SHSS[167.00]LPPNNSYADFER	1.03452	LC/MS-MS	2-Dimensional
HIST1H2BM	CAS[167.00]RCS[167.00]NS[167.00]SAVT	1.03424	LC/MS-MS	2-Dimensional
RB1	KSNLDEEVNVIPPHT[181.01]PVR	1.03398	LC/MS-MS	2-Dimensional
BCAR1	REETY[243.03]DVPPAFAK.A	1.03389	LC/MS-MS	2-Dimensional
MAP1B	TATCHSSSS[167.00]PPIDAASAEPYGFR	1.03358	LC/MS-MS	2-Dimensional
SEC16A	SHNVAAGSY[243.03]EAPLPPGSFHGDFAYGTYR	1.03352	LC/MS-MS	2-Dimensional
HDAC1	IACEEEFS[167.00]DS[167.00]EEEGEGGRK	1.03334	LC/MS-MS	2-Dimensional
SGK223	REATQPEPIY[243.03]AESTK.R	1.03328	LC/MS-MS	2-Dimensional
SRRM2	SST[181.01]PPGESYFGVSSLQLK	1.03246	LC/MS-MS	2-Dimensional
PEAK1	ACS[167.00]VEELYAIPPDADVAK	1.0322	LC/MS-MS	2-Dimensional
NUP160	LIRPEYAWIVQPVSGAVYDRPGAS[167.00]PKR	1.03188	LC/MS-MS	2-Dimensional
RBM15B	DRT[181.01]PPHLLYSDR	1.03072	LC/MS-MS	2-Dimensional
STMN1	ESVPEFPLS[167.00]PPKKK	1.03007	LC/MS-MS	2-Dimensional
DOCK6	DTVLS[167.00]EGNVEQELR	1.02971	LC/MS-MS	2-Dimensional
NES	DGES[167.00]DGFADEEES[167.00]GEEGEEDQEEGREPGAGR	1.02963	LC/MS-MS	2-Dimensional
C12orf63	IFQS[167.00]FDSGK	1.0292	LC/MS-MS	2-Dimensional
NIPBL	AITSLLGGGS[167.00]PK	1.02879	LC/MS-MS	2-Dimensional
IFI16	EVDAT[181.01]SPAPSTSSTVK	1.02858	LC/MS-MS	2-Dimensional
MDC1	TPEPVVPTAPELRPSTSTDRPVTPKPTS[167.00]R	1.02856	LC/MS-MS	2-Dimensional
SCFD1	VNLEESSGVENS[167.00]PAGARPK	1.02825	LC/MS-MS	2-Dimensional
IFI16	EVDATS[167.00]PAPSTSSTVK	1.02799	LC/MS-MS	2-Dimensional
none	SHS[167.00]WVNSAYAPGGSK	1.02794	LC/MS-MS	2-Dimensional
40429	RAEVLGHKT[181.01]PEPAPR	1.02766	LC/MS-MS	2-Dimensional
DOCK4	RS[167.00]PLSYPAVNR	1.02759	LC/MS-MS	2-Dimensional
NES	EEVVEQGELNATEEVWIPGEGHPES[167.00]PEPK	1.02706	LC/MS-MS	2-Dimensional
HNRNPU	SPQPPVEEEDEHFDDT[181.01]VVCLDTYNCDLHFK	1.02672	LC/MS-MS	2-Dimensional
HMGA1	KQPPKEPSEVPT[181.01]PK	1.026	LC/MS-MS	2-Dimensional
SRRM1	ES[167.00]PSPAPKPR	1.02593	LC/MS-MS	2-Dimensional
PXN	RFIHQQPQSS[167.00]SPVYGSSAK.T	1.02572	LC/MS-MS	2-Dimensional
PPP1R12A	TGSY[243.03]GALAEITASK	1.02536	LC/MS-MS	2-Dimensional
none	STT[181.01]PPPAEPVSLPQEPPKPR	1.02431	LC/MS-MS	2-Dimensional
FOXB1	LS[167.00]ALAASGTHLPQMPAAAYNLGGVAQPSGFK	1.02392	LC/MS-MS	2-Dimensional
TOM1	AADRLPNLSS[167.00]PSAEGPPGPPSGPAPR	1.02325	LC/MS-MS	2-Dimensional
BCAR1	KAQQGLY[243.03]QVPGPSPQFQSPPAK.Q	1.02266	LC/MS-MS	2-Dimensional
MTA3	HAKEIEEES[167.00]ET[181.01]TV	1.02253	LC/MS-MS	2-Dimensional
FLNB	RSSTETCYS[167.00]AIPK.A	1.02207	LC/MS-MS	2-Dimensional
CROCC	HSLAT[181.01]ISLEMER	1.02207	LC/MS-MS	2-Dimensional
SYNPO	SAGAENPRPFS[167.00]PPR	1.02203	LC/MS-MS	2-Dimensional
PTRF	SLKESEALPEKEGEELGEGERPEEDAAALELS[167.00]S[167.00]DEAVEVEEVIEESR	1.02116	LC/MS-MS	2-Dimensional
SP100	VIGQDHDFS[167.00]ES[167.00]S[167.00]EEEAPAEASSGALR	1.0207	LC/MS-MS	2-Dimensional
MAP7D1	RSS[167.00]QPSPTAVPASDSPPTK	1.02053	LC/MS-MS	2-Dimensional
MICA	LPAGT[181.01]TAISK	1.02015	LC/MS-MS	2-Dimensional
EIF3C	QPLLLS[167.00]EDEEDTKR	1.01998	LC/MS-MS	2-Dimensional
PXN	FIHQQPQSS[167.00]SPVYGSSAK	1.01923	LC/MS-MS	2-Dimensional
LOC392642	KMVYYPELFLWVS[167.00]QEPFPNKDMEGRLPK.G	1.019	LC/MS-MS	2-Dimensional
PLEC1	RT[181.01]SSEDNLYLAVLR	1.01894	LC/MS-MS	2-Dimensional
FAM21A	GLFS[167.00]DEEDSEDLFSSQSASK	1.01877	LC/MS-MS	2-Dimensional
LRRFIP1	RGS[167.00]GDTSISIDTEASIR	1.01858	LC/MS-MS	2-Dimensional
MPST	ARS[167.00]PSVAAMASPQLCR	1.01837	LC/MS-MS	2-Dimensional
KHDRBS1	S[167.00]GSMDPSGAHPSVR	1.0177	LC/MS-MS	2-Dimensional
PLEKHO2	EGGKPPT[181.01]PPPK	1.01738	LC/MS-MS	2-Dimensional
RAB11FIP5	SNSS[167.00]SEAVLGQEELSAQAK	1.01691	LC/MS-MS	2-Dimensional
SNRNP70	YDERPGPS[167.00]PLPHR	1.01658	LC/MS-MS	2-Dimensional
STMN1	AS[167.00]GQAFELILSPR	1.01609	LC/MS-MS	2-Dimensional
CENPB	TPAAPAS[167.00]PAAVPSEGSGGSTTGWR	1.01608	LC/MS-MS	2-Dimensional
SEC62	EELEQQT[181.01]DGDCEEDEEEENDGETPK	1.01555	LC/MS-MS	2-Dimensional
TBC1D10B	HGAPAAPS[167.00]PPPR	1.01534	LC/MS-MS	2-Dimensional
PDXDC1	VERLSS[167.00]GPEQITLEASSTEGHPGAPSPQHTDQTEAFQK	1.01497	LC/MS-MS	2-Dimensional
HNRNPA3	SSGSPY[243.03]GGGYGSGGGSGGYGSR	1.01475	LC/MS-MS	2-Dimensional
none	NLEELEEKSTT[181.01]PPPAEPVSLPQEPPKPR	1.01458	LC/MS-MS	2-Dimensional
FLNA	FNEEHIPDS[167.00]PFVVPVASPSGDAR	1.01427	LC/MS-MS	2-Dimensional
Tcr-alpha	DY[243.03]GNNRLAFGKGNQVVVIP	1.01426	LC/MS-MS	2-Dimensional
VPS13D	MAS[167.00]VQYVHTQR	1.01397	LC/MS-MS	2-Dimensional
DGCR2	LEQPLPTAGASLADLEDS[167.00]ADSSSAMLVPPDPAQSGSTPAAEALPGGGR	1.01318	LC/MS-MS	2-Dimensional
SMARCA1	DIDVLNS[167.00]S[167.00]GK	1.01299	LC/MS-MS	2-Dimensional
SRSF9	RGS[167.00]PHYFSPFRPY.-	1.01278	LC/MS-MS	2-Dimensional
ATXN2L	GQSTGKGPPQS[167.00]PVFEGVYNNSR	1.01239	LC/MS-MS	2-Dimensional
TNKS1BP1	SPS[167.00]QDFSFIEDTEILDSAMYR	1.01192	LC/MS-MS	2-Dimensional
SH3BP4	T[181.01]AWLNHRK	1.01163	LC/MS-MS	2-Dimensional
CAMK2N1	MSEVLPY[243.03]GDEK	1.01154	LC/MS-MS	2-Dimensional
NPM1	DELHIVEAEAMNY[243.03]EGSPIKVTLATLK	1.01085	LC/MS-MS	2-Dimensional
SRRM2	QGSITSPQANEQS[167.00]VTPQRR	1.0095	LC/MS-MS	2-Dimensional
KIAA1211L	ALS[167.00]HDSIFIPESGQDATRPVR	1.00891	LC/MS-MS	2-Dimensional
ARHGEF10	SDLSS[167.00]S[167.00]SGSLSLSHGSSSLEHR	1.00864	LC/MS-MS	2-Dimensional
HNRNPC	MESEGGADDS[167.00]AEEGDLLDDDDNEDRGDDQLELIK	1.00816	LC/MS-MS	2-Dimensional
CHMP7	IS[167.00]DAELEAELEK	1.00769	LC/MS-MS	2-Dimensional
FXR1	RGPNYTSGYGTNSELSNPS[167.00]ETESER	1.00752	LC/MS-MS	2-Dimensional
TMX1	VEEEQEADEEDVS[167.00]EEEAESK	1.00739	LC/MS-MS	2-Dimensional
none	S[167.00]PQEALHTPMPR	1.00671	LC/MS-MS	2-Dimensional
RPS3	DEILPT[181.01]TPISEQK	1.00646	LC/MS-MS	2-Dimensional
TBC1D10B	TEEARPSPAPGPGT[181.01]PTGTPTR	1.00644	LC/MS-MS	2-Dimensional
RBM39	YRS[167.00]PYSGPK	1.00639	LC/MS-MS	2-Dimensional
ARAF	GGSDGTPRGS[167.00]PSPASVSSGRK	1.00549	LC/MS-MS	2-Dimensional
NIPBL	GSRPPLILQSQSLPCSS[167.00]PR	1.00535	LC/MS-MS	2-Dimensional
NOP56	EELMSS[167.00]DLEETAGSTSIPK	1.00473	LC/MS-MS	2-Dimensional
NES	EQDGFTGKEEVVEQGELNATEEVWIPGEGHPES[167.00]PEPK	1.0038	LC/MS-MS	2-Dimensional
AHNAK	DIDISS[167.00]PEFK	1.00294	LC/MS-MS	2-Dimensional
ZRANB2	ENVEYIEREES[167.00]DGEYDEFGRK	1.00277	LC/MS-MS	2-Dimensional
PSMD2	DKAPVQPQQS[167.00]PAAAPGGTDEKPSGK	1.00258	LC/MS-MS	2-Dimensional
SRRM2	VKAIIS[167.00]PR	1.00257	LC/MS-MS	2-Dimensional
none	S[167.00]PVISRPK	1.0023	LC/MS-MS	2-Dimensional
RIN1	REKPAQDPLY[243.03]DVPNASGGQAGGPQRPGR.V	1.0019	LC/MS-MS	2-Dimensional
DOCK4	HTT[181.01]SVSPSPAGR	1.00143	LC/MS-MS	2-Dimensional
MYL12A	ATS[167.00]NVFAMFDQSQIQEFK	1.00124	LC/MS-MS	2-Dimensional
DPYSL3	GGT[181.01]PAGSARGSPTRPNPPVR	1.00083	LC/MS-MS	2-Dimensional
MAP3K13	SESS[167.00]LGTSHLGTPPALPRK	1.00023	LC/MS-MS	2-Dimensional
KSR1	RTES[167.00]VPSDINNPVDR	1.00008	LC/MS-MS	2-Dimensional
PPP1R13L	SESAPTLHPYS[167.00]PLSPK	0.999671	LC/MS-MS	2-Dimensional
MICALL1	SLHPWYGIT[181.01]PTSSPK	0.999344	LC/MS-MS	2-Dimensional
LMO7	SHS[167.00]PSASQSGSQLR	0.999149	LC/MS-MS	2-Dimensional
NSFL1C	S[167.00]PNELVDDLFK	0.999145	LC/MS-MS	2-Dimensional
TP53BP1	STPFIVPS[167.00]SPTEQEGR	0.998558	LC/MS-MS	2-Dimensional
AHNAK	GKGGVTGS[167.00]PEASISGSK	0.997466	LC/MS-MS	2-Dimensional
MEF2D	S[167.00]PPPPTHSTQLGAPSR	0.997301	LC/MS-MS	2-Dimensional
PUS7	MEMT[181.01]EMTGVSLK	0.996571	LC/MS-MS	2-Dimensional
CLASP1	RQSSGS[167.00]ATNVASTPDNR	0.995984	LC/MS-MS	2-Dimensional
HDAC2	MLPHAPGVQMQAIPEDAVHEDS[167.00]GDEDGEDPDKR	0.995916	LC/MS-MS	2-Dimensional
PPP1R18	WRLS[167.00]PGETPER	0.994681	LC/MS-MS	2-Dimensional
WDR20	SNS[167.00]LPHSAVSNAGSK	0.994641	LC/MS-MS	2-Dimensional
SZRD1	ILGSAS[167.00]PEEEQEKPILDRPTR	0.994239	LC/MS-MS	2-Dimensional
KTN1	QPT[181.01]PPSEAAASK	0.993734	LC/MS-MS	2-Dimensional
GAS2L1	RY[243.03]SGDSDSSASSAQSGPLGTR	0.993083	LC/MS-MS	2-Dimensional
GTPBP2	QT[181.01]AVVEKIHAKVR	0.992534	LC/MS-MS	2-Dimensional
RB1	KTAATAAAAAAEPPAPPPPPPPEEDPEQDS[167.00]GPEDLPLVR	0.992358	LC/MS-MS	2-Dimensional
SASH1	RVS[167.00]QDLEVEKPDASPTSLQLR	0.99235	LC/MS-MS	2-Dimensional
PRKAR2B	RASVCAEAY[243.03]NPDEEEDDAESR	0.991699	LC/MS-MS	2-Dimensional
RBM25	LGASNS[167.00]PGQPNSVKR	0.988993	LC/MS-MS	2-Dimensional
SDCBP	RMAPSIMKS[167.00]LMDHT[181.01]IPEV	0.987585	LC/MS-MS	2-Dimensional
MECP2	AETSEGSGSAPAVPEAS[167.00]ASPK	0.987231	LC/MS-MS	2-Dimensional
HSPB1	QLS[167.00]SGVSEIR	0.987119	LC/MS-MS	2-Dimensional
RIN2	TRS[167.00]PPPRPPPPAINSLHTSPR	0.986998	LC/MS-MS	2-Dimensional
CSNK1E	CQRPSRSS[167.00]AK	0.986537	LC/MS-MS	2-Dimensional
ARHGEF10	SDLSS[167.00]SSGS[167.00]LSLSHGSSSLEHR	0.986348	LC/MS-MS	2-Dimensional
SYAP1	T[181.01]PPVVIK	0.985675	LC/MS-MS	2-Dimensional
KAT6A	SKDEEEDEES[167.00]DDADDTPILKPVSLLR	0.985577	LC/MS-MS	2-Dimensional
CHAMP1	LAPVPS[167.00]PEPQKPAPVS[167.00]PESVK	0.985323	LC/MS-MS	2-Dimensional
CDK13	ILELT[181.01]PEPDRPR	0.985318	LC/MS-MS	2-Dimensional
BAG3	VPPAPVPCPPPS[167.00]PGPSAVPSSPK	0.984816	LC/MS-MS	2-Dimensional
SCRIB	AFAAVPTSHPPEDAPAQPPT[181.01]PGPAASPEQLSFR	0.984625	LC/MS-MS	2-Dimensional
TNKS1BP1	DAELQDQEFGKRDS[167.00]LGTYSSR	0.984568	LC/MS-MS	2-Dimensional
CTNND1	SQSSHSY[243.03]DDSTLPLIDR	0.98436	LC/MS-MS	2-Dimensional
MAP1B	VLS[167.00]PLRS[167.00]PPLIGSESAYESFLSADDKASGR	0.984104	LC/MS-MS	2-Dimensional
HSP90AA1	ESEDKPEIEDVGS[167.00]DEEEEKK	0.983964	LC/MS-MS	2-Dimensional
RDBP	SGAHSS[167.00]ASPPR	0.983553	LC/MS-MS	2-Dimensional
PPP1R12C	TGS[167.00]SGALGPPERR	0.982057	LC/MS-MS	2-Dimensional
CHD4	EGIQWEAKEDNS[167.00]EGEEILEEVGGDLEEEDDHHMEFCR	0.981981	LC/MS-MS	2-Dimensional
PPHLN1	DNTFFRES[167.00]PVGR	0.981899	LC/MS-MS	2-Dimensional
PHRF1	GAVAAEGAS[167.00]DTEREEPTESQGLAAR	0.981858	LC/MS-MS	2-Dimensional
ACIN1	GVPAGNS[167.00]DTEGGQPGRK	0.981437	LC/MS-MS	2-Dimensional
RICTOR	GRNDS[167.00]GEENVPLDLTREPSDNLR	0.981307	LC/MS-MS	2-Dimensional
PPP1CA	KY[243.03]GQFSGLNPGGRPITPPR.N	0.980677	LC/MS-MS	2-Dimensional
LMNA	ASSHS[167.00]SQTQGGGSVTK	0.980662	LC/MS-MS	2-Dimensional
SRRM2	SATRPSPS[167.00]PER	0.980284	LC/MS-MS	2-Dimensional
TTLL12	SSPGQT[181.01]PEEGAQALAEFAALHGPALR	0.980055	LC/MS-MS	2-Dimensional
RRAS2	FQEQECPPS[167.00]PEPTRK	0.979226	LC/MS-MS	2-Dimensional
PLEC	TPHVQAVQGPLGS[167.00]PPKRGPLPTEEQR	0.979001	LC/MS-MS	2-Dimensional
ANKRD17	APSPAPS[167.00]SVPLGSEKPSNVSQDR	0.978939	LC/MS-MS	2-Dimensional
TRA2A	AHTPTPGIY[243.03]MGRPTHSGGGGGGGGGGGGGGGGR	0.978541	LC/MS-MS	2-Dimensional
CCDC43	AALLAQYADVT[181.01]DEEDEADEKDDSGATTMNIGSDK	0.978444	LC/MS-MS	2-Dimensional
FOXO1	ASLQSGQEGAGDS[167.00]PGSQFSK	0.978317	LC/MS-MS	2-Dimensional
SLC38A10	MTAAAASNWGLITNIVNSIVGVS[167.00]VLTMPFCFK	0.978104	LC/MS-MS	2-Dimensional
MAP1S	AVPMAPAPAS[167.00]PGSSNDSSAR	0.977674	LC/MS-MS	2-Dimensional
KIF13B	WES[167.00]QQDVSQTTVSR	0.977616	LC/MS-MS	2-Dimensional
DPP9	Y[243.03]GFIDLSR	0.976455	LC/MS-MS	2-Dimensional
PXN	RVGEEEHVY[243.03]SFPNK.Q	0.975628	LC/MS-MS	2-Dimensional
KCNQ3	S[167.00]QKGNEPYVARPSTSEIEDQSMMGK	0.974961	LC/MS-MS	2-Dimensional
SORBS2	GAEDYPDPPIPHSY[243.03]SSDR	0.974685	LC/MS-MS	2-Dimensional
GCN1L1	S[167.00]DTQLVVR	0.974454	LC/MS-MS	2-Dimensional
TRA2B	RPHT[181.01]PTPGIYMGRPTYGSSR	0.973995	LC/MS-MS	2-Dimensional
TBC1D10B	AAGGAPS[167.00]PPPPVRR	0.973952	LC/MS-MS	2-Dimensional
SPEG	LPGSPSS[167.00]VPQSGLR	0.97248	LC/MS-MS	2-Dimensional
TNK2	KY[243.03]ATPQVIQAPGPR.A	0.972142	LC/MS-MS	2-Dimensional
ZC3H14	IS[167.00]PPIKEEETKGDSVEK	0.971826	LC/MS-MS	2-Dimensional
RAB12	RAGGGGGLGAGS[167.00]PALSGGQGRR	0.971063	LC/MS-MS	2-Dimensional
HNRNPA2B1	GFGDGYNGYGGGPGGGNFGGS[167.00]PGYGGGR	0.970942	LC/MS-MS	2-Dimensional
PXN	RFIHQQPQSSSPVY[243.03]GSSAK.T	0.97054	LC/MS-MS	2-Dimensional
PHLDB1	KGGHERPPS[167.00]PGLR	0.970459	LC/MS-MS	2-Dimensional
RBM17	RPDPDS[167.00]DEDEDYERER	0.97033	LC/MS-MS	2-Dimensional
PPP1R18	LLES[167.00]PGVEAGEGEAEKEEAGAQGRPLR	0.969472	LC/MS-MS	2-Dimensional
PTPRQ	NLRPHTLY[243.03]NIS[167.00]VR	0.968964	LC/MS-MS	2-Dimensional
DST	S[167.00]PVQFENLEEIFDTSVSK	0.968561	LC/MS-MS	2-Dimensional
PCYT1B	MLQALS[167.00]PK	0.968405	LC/MS-MS	2-Dimensional
PTRF	EGEELGEGERPEEDAAALELS[167.00]S[167.00]DEAVEVEEVIEESR	0.968252	LC/MS-MS	2-Dimensional
PCDH1	SNSPLPSIQLQPQS[167.00]PSASKK	0.967464	LC/MS-MS	2-Dimensional
PSMF1	ANVSS[167.00]PHREFPPATAR	0.967272	LC/MS-MS	2-Dimensional
LRRFIP1	RGSGDT[181.01]SISIDTEASIR	0.966527	LC/MS-MS	2-Dimensional
NUCKS1	KVVDYS[167.00]QFQESDDADEDYGR	0.966387	LC/MS-MS	2-Dimensional
STMN1	ASGQAFELILS[167.00]PR	0.965947	LC/MS-MS	2-Dimensional
MYEF2	AEVPGATGGDS[167.00]PHLQPAEPPGEPR	0.965935	LC/MS-MS	2-Dimensional
GJA1	LAAGHELQPLAIVDQRPSS[167.00]R	0.965455	LC/MS-MS	2-Dimensional
MRPL1	VDEERENFLQT[181.01]K	0.964648	LC/MS-MS	2-Dimensional
WDR87	SRPEAHT[181.01]LLTAGSDSLIK	0.964436	LC/MS-MS	2-Dimensional
SP1	SSSTGSSSSTGGGGQESQPS[167.00]PLALLAATCSR	0.96418	LC/MS-MS	2-Dimensional
SNIP1	LS[167.00]PEVAPPAHR	0.964047	LC/MS-MS	2-Dimensional
MAPK3	RIADPEHDHTGFLTEY[243.03]VATR.W	0.962957	LC/MS-MS	2-Dimensional
SRRM1	QS[167.00]PSPSTRPIR	0.96178	LC/MS-MS	2-Dimensional
GPCR	MEPNATFTTQLTAT[181.01]PERLLR	0.961745	LC/MS-MS	2-Dimensional
PDAP1	SLDS[167.00]DES[167.00]EDEEDDYQQK	0.960209	LC/MS-MS	2-Dimensional
SNX16	SSS[167.00]FGSVSTSSNSSK	0.959828	LC/MS-MS	2-Dimensional
AHCTF1	STPLASPSPS[167.00]PGRSPQR	0.959515	LC/MS-MS	2-Dimensional
SDPR	SSPFKVS[167.00]PLTFGR	0.959284	LC/MS-MS	2-Dimensional
tr|B4DGC6|B4DGC6	HUMAN cDNA FLJ58177, highly similar to Transmembrane protein 94 OS=Homo sapiens PE=2 SV=1	0.958321	LC/MS-MS	2-Dimensional
MYO9B	AAGMSS[167.00]PGAQSHPEELPR	0.958262	LC/MS-MS	2-Dimensional
NEDD9	RTGHGYVY[243.03]EYPSR.Y	0.958166	LC/MS-MS	2-Dimensional
ZYX	LGHPEALSAGT[181.01]GSPQPPSFTYAQQR	0.95814	LC/MS-MS	2-Dimensional
PLEC	SSS[167.00]VGSSSSYPISPAVSR	0.95813	LC/MS-MS	2-Dimensional
ZCRB1	KAPEPEEEIEEVEESEDEGEDPALDS[167.00]LSQAIAFQQAK	0.957848	LC/MS-MS	2-Dimensional
PLEC	RGS[167.00]FDATGSGFSMTFSSSSYSSSGYGR	0.957049	LC/MS-MS	2-Dimensional
MAP7D1	RS[167.00]SQPSPTAVPASDSPPTK	0.956543	LC/MS-MS	2-Dimensional
TBC1D4	HASAPS[167.00]HVQPSDSEKNR	0.956475	LC/MS-MS	2-Dimensional
RASIP1	AAS[167.00]GGAALASPGPGTGSGAPAGSGGK	0.956249	LC/MS-MS	2-Dimensional
BIN1	GNKS[167.00]PSPPDGSPAATPEIR	0.955981	LC/MS-MS	2-Dimensional
BCLAF1	KAEGEPQEES[167.00]PLK	0.95573	LC/MS-MS	2-Dimensional
TMPO	GPPDFS[167.00]SDEEREPTPVLGSGAAAAGR	0.954425	LC/MS-MS	2-Dimensional
HUWE1	ACS[167.00]PCSSQSSSSGICTDFWDLLVK	0.954182	LC/MS-MS	2-Dimensional
SNTB2	GPAGEAGAS[167.00]PPVRR	0.953961	LC/MS-MS	2-Dimensional
TNS1	TVGTNTPPS[167.00]PGFGRR	0.953323	LC/MS-MS	2-Dimensional
AHNAK2	DAHDVSPT[181.01]STDTEAQLTVER	0.952787	LC/MS-MS	2-Dimensional
MAPK3	RIADPEHDHTGFLT[181.01]EYVATR.W	0.952781	LC/MS-MS	2-Dimensional
SNIP1	QERLS[167.00]PEVAPPAHR	0.952684	LC/MS-MS	2-Dimensional
FMNL2	GMDLT[181.01]KR	0.952652	LC/MS-MS	2-Dimensional
MLLT4	SVT[181.01]PASTLTK	0.950768	LC/MS-MS	2-Dimensional
COL12A1	GGSTNT[181.01]GK	0.950708	LC/MS-MS	2-Dimensional
EFS	ALYDNTAESPQELS[167.00]FR	0.950423	LC/MS-MS	2-Dimensional
RPLP0	VEAKEES[167.00]EES[167.00]DEDMGFGLFD	0.949882	LC/MS-MS	2-Dimensional
PALMD	SPTEYHEPVY[243.03]ANPFYRPTTPQR	0.949235	LC/MS-MS	2-Dimensional
TNKS1BP1	LDS[167.00]PPPS[167.00]PITEASEAAEAAEAGNLAVSSR	0.948837	LC/MS-MS	2-Dimensional
PAK4	RDS[167.00]PPPPAR	0.948644	LC/MS-MS	2-Dimensional
ZNF785	S[167.00]EPIPVLGGKDPPVHFR	0.948609	LC/MS-MS	2-Dimensional
NDRG4	RLSGGAVPS[167.00]AS[167.00]MTR	0.948113	LC/MS-MS	2-Dimensional
G3BP1	SSS[167.00]PAPADIAQTVQEDLR	0.947941	LC/MS-MS	2-Dimensional
DCP1A	KASSPS[167.00]PLTIGTPESQR	0.947627	LC/MS-MS	2-Dimensional
FLNA	FNEEHIPDSPFVVPVAS[167.00]PSGDAR	0.947501	LC/MS-MS	2-Dimensional
TMX1	KVEEEQEADEEDVS[167.00]EEEAESK	0.94738	LC/MS-MS	2-Dimensional
CUL4B	SATDGNTST[181.01]TPPTSAK	0.947251	LC/MS-MS	2-Dimensional
EIF4B	SQSSDTEQQS[167.00]PTSGGGK	0.947134	LC/MS-MS	2-Dimensional
N4BP2L2	SS[167.00]VHPS[167.00]GNGCS[167.00]MQDR	0.947045	LC/MS-MS	2-Dimensional
ADD1	SPGS[167.00]PVGEGTGSPPK	0.946808	LC/MS-MS	2-Dimensional
ITPKB	SGGGPGPSGSET[181.01]PPPPRR	0.945952	LC/MS-MS	2-Dimensional
RSL1D1	ATNES[167.00]EDEIPQLVPIGK	0.945713	LC/MS-MS	2-Dimensional
SRRM2	QSHSGSIS[167.00]PYPK	0.945097	LC/MS-MS	2-Dimensional
STK11IP	AKNS[167.00]PPQAPSTR	0.944645	LC/MS-MS	2-Dimensional
PLEKHA1	RLS[167.00]NPCIQR	0.94445	LC/MS-MS	2-Dimensional
MAGEH1	DWPCNYDWDSDDDAEVEAILNSGARGY[243.03]S[167.00]AP	0.944411	LC/MS-MS	2-Dimensional
PDS5A	AAVGQES[167.00]PGGLEAGNAK	0.943958	LC/MS-MS	2-Dimensional
SCARF1	GSPGLASGSVGQS[167.00]PNSAPK	0.943585	LC/MS-MS	2-Dimensional
SVIL	QAHDLS[167.00]PAAESSSTFSFSGR	0.943517	LC/MS-MS	2-Dimensional
HDGF	RAGDLLEDS[167.00]PKRPK	0.942902	LC/MS-MS	2-Dimensional
FYN	RLIEDNEYT[181.01]AR.Q	0.941145	LC/MS-MS	2-Dimensional
SIPA1	AHS[167.00]HEEASRPAATSTR	0.941078	LC/MS-MS	2-Dimensional
RBM15	HCAPS[167.00]PDRS[167.00]PELSSSR	0.939984	LC/MS-MS	2-Dimensional
MYL12A	AT[181.01]SNVFAMFDQSQIQEFK	0.939943	LC/MS-MS	2-Dimensional
STARD13	KKGDDS[167.00]DEEDLCISNK	0.939849	LC/MS-MS	2-Dimensional
HIPK1	KAVCSTY[243.03]LQSR.Y	0.939217	LC/MS-MS	2-Dimensional
FYN	RLIEDNEY[243.03]TAR.Q	0.938284	LC/MS-MS	2-Dimensional
MYH9	KGAGDGS[167.00]DEEVDGK	0.937992	LC/MS-MS	2-Dimensional
MED19	NRHS[167.00]PDHPGMGSSQASSSSSLR	0.937131	LC/MS-MS	2-Dimensional
FLNA	RAPSVANVGS[167.00]HCDLSLK	0.936912	LC/MS-MS	2-Dimensional
C7orf43	SQS[167.00]FSHQQPSR	0.936196	LC/MS-MS	2-Dimensional
TNKS1BP1	DSLGAYAS[167.00]QDANEQGQDLGKR	0.936002	LC/MS-MS	2-Dimensional
none	SLDGAS[167.00]VNENHEIYMK	0.935829	LC/MS-MS	2-Dimensional
PRKAR2A	RVSVCAETY[243.03]NPDEEEEDTDPR	0.935783	LC/MS-MS	2-Dimensional
TCEA1	KEPAIT[181.01]SQNSPEAR	0.93548	LC/MS-MS	2-Dimensional
EPB41L4A	ELINTGPPY[243.03]TLYFGIK	0.93525	LC/MS-MS	2-Dimensional
GSK3A	RGEPNVSY[243.03]ICSR.Y	0.934953	LC/MS-MS	2-Dimensional
SDPR	EELPDENKSLEETLHTVDLS[167.00]S[167.00]DDDLPHDEEALEDS[167.00]AEEKVEESR	0.934796	LC/MS-MS	2-Dimensional
RAVER1	HKMS[167.00]PPPSGFGER	0.934429	LC/MS-MS	2-Dimensional
EIF5	EAEEES[167.00]S[167.00]GGEEEDEDENIEVVYSK	0.934045	LC/MS-MS	2-Dimensional
MYL12A	ATS[167.00]NVFAMFDQSQIQEFK	0.933513	LC/MS-MS	2-Dimensional
PPIG	S[167.00]ET[181.01]PPHWR	0.933471	LC/MS-MS	2-Dimensional
RANBP3	VLS[167.00]PPKLNEVSSDANR	0.932822	LC/MS-MS	2-Dimensional
SMAP	RSAS[167.00]PDDDLGSSNWEAADLGNEER	0.932621	LC/MS-MS	2-Dimensional
ARAF	SAS[167.00]EPSLHR	0.932281	LC/MS-MS	2-Dimensional
WDR33	DTPRPDHPPHDGHS[167.00]PASR	0.931599	LC/MS-MS	2-Dimensional
KIAA1522	AS[167.00]PVPAPSSGLHAAVR	0.930692	LC/MS-MS	2-Dimensional
RAB12	AGGGGGLGAGS[167.00]PALSGGQGR	0.930207	LC/MS-MS	2-Dimensional
TNS1	AQFSVAGVHTVPGS[167.00]PQAR	0.930112	LC/MS-MS	2-Dimensional
SF3B2	SSLGQSASET[181.01]EEDTVSVSKK	0.928093	LC/MS-MS	2-Dimensional
ABLIM3	S[167.00]PHHYYR	0.926548	LC/MS-MS	2-Dimensional
EML4	ASPS[167.00]PQPSSQPLQIHR	0.926389	LC/MS-MS	2-Dimensional
DYNC1LI1	DFQEYVEPGEDFPAS[167.00]PQRR	0.926299	LC/MS-MS	2-Dimensional
PPP1R13L	APS[167.00]PRPGPGPLR	0.925897	LC/MS-MS	2-Dimensional
RNF6	SGQNGNQT[181.01]WR	0.925862	LC/MS-MS	2-Dimensional
SENP3	NHLS[167.00]PQQGGATPQVPSPCCR	0.925439	LC/MS-MS	2-Dimensional
MRPL18	VVVS[167.00]AST[181.01]REWAIK	0.925334	LC/MS-MS	2-Dimensional
TLE1	DASSS[167.00]PASTASSASSTSLK	0.924404	LC/MS-MS	2-Dimensional
SNRK	RDSS[167.00]EGPPGSEGDGGGQSKPSNASGGVDK	0.924247	LC/MS-MS	2-Dimensional
CRKL	RNSNSYGIPEPAHAY[243.03]AQPQTTTPLPAVSGSPGAAITPLPSTQNGPVFAK.A	0.923771	LC/MS-MS	2-Dimensional
ARMC3	S[167.00]IS[167.00]SSSSLRRS[167.00]SK	0.923701	LC/MS-MS	2-Dimensional
SRRM2	RVPSPT[181.01]PAPK	0.923466	LC/MS-MS	2-Dimensional
ATXN2L	QGS[167.00]GRESPSLASR	0.919373	LC/MS-MS	2-Dimensional
KSR1	ADVLEAHEAEAEEPEAGKS[167.00]EAEDDEDEVDDLPSSR	0.919107	LC/MS-MS	2-Dimensional
NEDD9	RDGVY[243.03]DVPLHNPPDAK.G	0.919075	LC/MS-MS	2-Dimensional
NES	QEASTGQSPEDHASLAPPLS[167.00]PDHSSLEAK	0.918817	LC/MS-MS	2-Dimensional
TRIP12	KRSES[167.00]PPAELPSLR	0.91817	LC/MS-MS	2-Dimensional
XRCC1	TKPTQAAGPSS[167.00]PQKPPTPEETK	0.91643	LC/MS-MS	2-Dimensional
ZMYND8	TGQAGSLSGSPKPFS[167.00]PQLSAPITTK	0.91638	LC/MS-MS	2-Dimensional
NAV1	SASSYSDIEEIATPDSSAPS[167.00]SPK	0.916035	LC/MS-MS	2-Dimensional
EHD2	GPDEAMEDGEEGS[167.00]DDEAEWVVTK	0.915881	LC/MS-MS	2-Dimensional
GIPC1	SAGGRPGS[167.00]GPQLGTGR	0.915461	LC/MS-MS	2-Dimensional
EMSY	MAATPGAAT[181.01]Y[243.03]VK	0.914508	LC/MS-MS	2-Dimensional
CTNND1	APS[167.00]RQDVYGPQPQVR	0.912456	LC/MS-MS	2-Dimensional
PANK2	ASS[167.00]ASVPAVGASAEGTRR	0.912159	LC/MS-MS	2-Dimensional
CDC42EP2	LHLET[181.01]PQPS[167.00]PQEGGSVDIWR	0.910393	LC/MS-MS	2-Dimensional
SDCBP	KVIQAQTAFSANPANPAILSEASAPIPHDGNLY[243.03]PR.L	0.909741	LC/MS-MS	2-Dimensional
WDR20	RNSTDS[167.00]RPVSVTYR	0.909681	LC/MS-MS	2-Dimensional
TCOF1	AASAPAKES[167.00]PR	0.909461	LC/MS-MS	2-Dimensional
UTP18	VQEHEDS[167.00]GDS[167.00]EVENEAK	0.909416	LC/MS-MS	2-Dimensional
MAP1S	RSAS[167.00]PHDVDLCLVSPCEFEHR	0.908997	LC/MS-MS	2-Dimensional
VASP	RVQIY[243.03]HNPTANSFR.V	0.908984	LC/MS-MS	2-Dimensional
OGFR	KVEEEGS[167.00]PGDPDHEASTQGR	0.908914	LC/MS-MS	2-Dimensional
RBM26	RLNHS[167.00]PPQSSSR	0.908822	LC/MS-MS	2-Dimensional
FBXO18	FGVEIAY[243.03]VGATILDVCK	0.9078	LC/MS-MS	2-Dimensional
EDC3	SQDVAVS[167.00]PQQQQCSK	0.907788	LC/MS-MS	2-Dimensional
FAM105B	MS[167.00]RGT[181.01]MPQPEAWPGASCAETPAR	0.906781	LC/MS-MS	2-Dimensional
DYRK1B	RIYQY[243.03]IQSR.F	0.905754	LC/MS-MS	2-Dimensional
MLLT4	SSPNVANQPPS[167.00]PGGK	0.905568	LC/MS-MS	2-Dimensional
SF3B2	GSDS[167.00]PAADVEIEYVTEEPEIYEPNFIFFK	0.905327	LC/MS-MS	2-Dimensional
MCM2	GLLYDS[167.00]DEEDEERPAR	0.905274	LC/MS-MS	2-Dimensional
USP39	EVDEDS[167.00]EPEREVR	0.903789	LC/MS-MS	2-Dimensional
SRRM1	TAS[167.00]PPPPPKR	0.903699	LC/MS-MS	2-Dimensional
VIM	SLYAS[167.00]SPGGVYATR	0.903239	LC/MS-MS	2-Dimensional
LPP	RNDSDPTY[243.03]GQQGHPNTWK.R	0.903178	LC/MS-MS	2-Dimensional
OSBPL3	LHSS[167.00]NPNLSTLDFGEEK	0.903119	LC/MS-MS	2-Dimensional
FAM129B	GLLAQGLRPES[167.00]PPPAGPLLNGAPAGESPQPK	0.902644	LC/MS-MS	2-Dimensional
ARHGAP31	RNS[167.00]APVSVSAVR	0.90153	LC/MS-MS	2-Dimensional
DLG5	AT[181.01]HGSNSLPSSAR	0.901431	LC/MS-MS	2-Dimensional
PSMD2	APVQPQQS[167.00]PAAAPGGTDEKPSGK	0.901258	LC/MS-MS	2-Dimensional
NUCKS1	KVVDYSQFQES[167.00]DDADEDYGR	0.901051	LC/MS-MS	2-Dimensional
TBC1D10B	RHGAPAAPS[167.00]PPPR	0.900905	LC/MS-MS	2-Dimensional
EHD2	GPDEAMEDGEEGS[167.00]DDEAEWVVTK	0.900225	LC/MS-MS	2-Dimensional
SRSF1	VDGPRS[167.00]PSYGR	0.900146	LC/MS-MS	2-Dimensional
AHNAK	SNSFS[167.00]DEREFSGPSTPTGTLEFEGGEVSLEGGK	0.899618	LC/MS-MS	2-Dimensional
TJP2	KVQVAALQAS[167.00]PPLDQDDR	0.899452	LC/MS-MS	2-Dimensional
TCOF1	TSQVGAASAPAKES[167.00]PR	0.898973	LC/MS-MS	2-Dimensional
CDK12	KETTSGTSTEPVKNSS[167.00]PAPPQPAPGK	0.898421	LC/MS-MS	2-Dimensional
PDS5B	METVSNASSSSNPSS[167.00]PGR	0.898385	LC/MS-MS	2-Dimensional
CDC42EP4	AGEPDGES[167.00]LDEQPSSSSSK	0.89723	LC/MS-MS	2-Dimensional
TRA2A	AHTPT[181.01]PGIYMGRPTHSGGGGGGGGGGGGGGGGR	0.896769	LC/MS-MS	2-Dimensional
HSF1	GHTDTEGRPPS[167.00]PPPTSTPEK	0.896725	LC/MS-MS	2-Dimensional
ORAOV1	VLES[167.00]LIGMIQK	0.896394	LC/MS-MS	2-Dimensional
DCAF8	VHDRS[167.00]EEEEEEEEEEEEEQPR	0.896358	LC/MS-MS	2-Dimensional
none	AGGS[167.00]PASYHGSTSPR	0.895158	LC/MS-MS	2-Dimensional
RBMX	RDVYLS[167.00]PR	0.895137	LC/MS-MS	2-Dimensional
SRRM2	RPS[167.00]PQPSPR	0.89451	LC/MS-MS	2-Dimensional
PTRF	KSFTPDHVVY[243.03]AR.S	0.894061	LC/MS-MS	2-Dimensional
YBX1	AADPPAENSS[167.00]APEAEQGGAE	0.894025	LC/MS-MS	2-Dimensional
SNRK	ASPSENNAGGGS[167.00]PSSGSGGNPTNTSGTTRR	0.893671	LC/MS-MS	2-Dimensional
OXSR1	RVPGS[167.00]SGR	0.893419	LC/MS-MS	2-Dimensional
GPRIN1	APS[167.00]PPSRR	0.892074	LC/MS-MS	2-Dimensional
EFHD2	RADLNQGIGEPQS[167.00]PSR	0.89186	LC/MS-MS	2-Dimensional
REPS1	SHSGTS[167.00]PDNTAPPPPPPRPQPSHSR	0.891407	LC/MS-MS	2-Dimensional
EFHD2	RADLNQGIGEPQS[167.00]PSRR	0.890065	LC/MS-MS	2-Dimensional
MKI67	SGGSGHAVAEPAS[167.00]PEQELDQNKGK	0.886811	LC/MS-MS	2-Dimensional
MID1	ASVSGPNS[167.00]PSETRR	0.885688	LC/MS-MS	2-Dimensional
PXN	TSSVSNPQDS[167.00]VGSPCSR	0.883669	LC/MS-MS	2-Dimensional
STK17A	GLS[167.00]GPCRPPPPPQAR	0.882729	LC/MS-MS	2-Dimensional
SLC9A3R2	APGAPPRS[167.00]PPQR	0.88271	LC/MS-MS	2-Dimensional
PRKAR2A	VADAKGDS[167.00]ES[167.00]EEDEDLEVPVPSR	0.882683	LC/MS-MS	2-Dimensional
SET	RQS[167.00]PLPPQK	0.882557	LC/MS-MS	2-Dimensional
ZNF185	ATS[167.00]FSSAGEVPKPRPPSTR	0.879262	LC/MS-MS	2-Dimensional
HNRNPA1	NQGGYGGS[167.00]SSSSSYGSGR	0.877318	LC/MS-MS	2-Dimensional
NES	SLGAWNLENLRS[167.00]PEEVDKESQR	0.877304	LC/MS-MS	2-Dimensional
BCAR1	RHLLAPGPQDIY[243.03]DVPPVR.G	0.877237	LC/MS-MS	2-Dimensional
EFNA3	NGYRT[181.01]CNASQGFK	0.877216	LC/MS-MS	2-Dimensional
PDLIM7	HSQPAT[181.01]PTPLQSR	0.875925	LC/MS-MS	2-Dimensional
LARP4	DGLNQTTIPVS[167.00]PPSTTKPSR	0.874833	LC/MS-MS	2-Dimensional
MARCKS	EAPAEGEAAEPGSPTAAEGEAAS[167.00]AASSTSSPKAEDGATPSPSNETPK	0.874062	LC/MS-MS	2-Dimensional
ZRANB2	EVEDKES[167.00]EGEEEDEDEDLSKYK	0.873231	LC/MS-MS	2-Dimensional
TBC1D4	AQGVRS[167.00]PLLR	0.873214	LC/MS-MS	2-Dimensional
AJUBA	GAQPGRHS[167.00]VTGYGDCAVGAR	0.872549	LC/MS-MS	2-Dimensional
MYH9	GAGDGS[167.00]DEEVDGKADGAEAKPAE	0.872036	LC/MS-MS	2-Dimensional
DUT	MT[181.01]PLCPRPALCYHFLT[181.01]S[167.00]LLR	0.871994	LC/MS-MS	2-Dimensional
SHROOM4	SS[167.00]ECLSQAPESHESR	0.871381	LC/MS-MS	2-Dimensional
MICALL1	SLHPWYGITPT[181.01]SSPK	0.870084	LC/MS-MS	2-Dimensional
BCAR1	RRPGPGTLY[243.03]DVPR.E	0.869683	LC/MS-MS	2-Dimensional
MYL12A	ATSNVFAMFDQS[167.00]QIQEFK	0.869171	LC/MS-MS	2-Dimensional
TRIM28	LASPS[167.00]GSTSSGLEVVAPEGTSAPGGGPGTLDDSATICR	0.86825	LC/MS-MS	2-Dimensional
RBM17	RPDPDS[167.00]DEDEDYER	0.868099	LC/MS-MS	2-Dimensional
UBR4	LQGFAAVLAIGSS[167.00]R	0.867096	LC/MS-MS	2-Dimensional
SORBS3	HPS[167.00]SPSALR	0.866667	LC/MS-MS	2-Dimensional
ARHGAP17	SPSPPTQHT[181.01]GQPPGQPSAPSQLSAPR	0.866567	LC/MS-MS	2-Dimensional
LRRFIP1	RGSGDTS[167.00]ISIDTEASIR	0.864433	LC/MS-MS	2-Dimensional
RTTN	GTHHSQNPSPGS[167.00]SSPRPSVVGR	0.864122	LC/MS-MS	2-Dimensional
MYO9B	ATGAALT[181.01]PTEERR	0.863581	LC/MS-MS	2-Dimensional
ZNF355P	WSSNLT[181.01]IHQR	0.863502	LC/MS-MS	2-Dimensional
CCDC86	LQQGAGLESPQGQPEPGAAS[167.00]PQR	0.863102	LC/MS-MS	2-Dimensional
none	AS[167.00]PS[167.00]T[181.01]AEETPSGVK	0.86242	LC/MS-MS	2-Dimensional
PTK2	RYMEDSTY[243.03]YK.A	0.861833	LC/MS-MS	2-Dimensional
RBM15	HLDRS[167.00]PESDRPR	0.861342	LC/MS-MS	2-Dimensional
CTNNA1	TPEELDDS[167.00]DFETEDFDVR	0.861148	LC/MS-MS	2-Dimensional
UBE2H	EQEEGT[181.01]GDSSSESSMS[167.00]DFS[167.00]EDEAQDME	0.859211	LC/MS-MS	2-Dimensional
NPM1	DELHIVEAEAMNYEGS[167.00]PIKVTLATLK	0.858108	LC/MS-MS	2-Dimensional
PRKAR2B	RAS[167.00]VCAEAYNPDEEEDDAESR	0.855802	LC/MS-MS	2-Dimensional
SP100	RLNECIS[167.00]PVANEMNHLPAHSHDLQR	0.85453	LC/MS-MS	2-Dimensional
CHAMP1	KPGPPLS[167.00]PEIR	0.853646	LC/MS-MS	2-Dimensional
C1orf132	GSELILSLGSFS[167.00]GR	0.853338	LC/MS-MS	2-Dimensional
BAZ2A	QPS[167.00]SPSHNTNLR	0.853187	LC/MS-MS	2-Dimensional
ABCF1	AEQGS[167.00]EEEGEGEEEEEEGGESK	0.852117	LC/MS-MS	2-Dimensional
REXO1	RPS[167.00]PTSGDSRPAAGR	0.850932	LC/MS-MS	2-Dimensional
SYNM	T[181.01]FVLAGSADSPELGK	0.850376	LC/MS-MS	2-Dimensional
ANLN	AAS[167.00]PPRPLLSNASATPVGR	0.850151	LC/MS-MS	2-Dimensional
NEDD9	KLY[243.03]QVPNPQAAPR.D	0.849981	LC/MS-MS	2-Dimensional
SRRM1	RES[167.00]PSPAPKPR	0.8487	LC/MS-MS	2-Dimensional
LIMA1	SEVQQPVHPKPLS[167.00]PDSR	0.84571	LC/MS-MS	2-Dimensional
FAM160A1	MMSS[167.00]VSTESK	0.844174	LC/MS-MS	2-Dimensional
TGFB1I1	RGS[167.00]LCATCGLPVTGR	0.841414	LC/MS-MS	2-Dimensional
none	MQGTLGAS[167.00]QGGLSYPRRSQGCHR	0.840199	LC/MS-MS	2-Dimensional
LPO	IVGY[243.03]LNEEGVLDQNR	0.840076	LC/MS-MS	2-Dimensional
EP300	SPQPVPSPRPQSQPPHS[167.00]SPSPR	0.838224	LC/MS-MS	2-Dimensional
MARCKS	AEDGATPSPSNET[181.01]PK	0.836778	LC/MS-MS	2-Dimensional
SNIP1	RPDHSGGS[167.00]PSPPTSEPAR	0.836711	LC/MS-MS	2-Dimensional
EIF4EBP1	VVLGDGVQLPPGDYST[181.01]TPGGT[181.01]LFSTTPGGTR	0.836578	LC/MS-MS	2-Dimensional
TBC1D9B	ASVVDPSTESSPAPQEGSEQPASPAS[167.00]PLSSR	0.8353	LC/MS-MS	2-Dimensional
ZNF521	HIAECHPECS[167.00]PNEDR	0.834146	LC/MS-MS	2-Dimensional
TENC1	RGPLDGSPY[243.03]AQVQRPPR.Q	0.833989	LC/MS-MS	2-Dimensional
CASKIN2	RNTY[243.03]NQTALDIVNQFTTSQASR.E	0.831811	LC/MS-MS	2-Dimensional
PTK2	RYMEDSTY[243.03]YK.A	0.830259	LC/MS-MS	2-Dimensional
RBM10	LASDDRPS[167.00]PPR	0.82882	LC/MS-MS	2-Dimensional
MAP1B	QGVDDIEKFEDEGAGFEESS[167.00]ETGDYEEK	0.828481	LC/MS-MS	2-Dimensional
SRRM1	RQS[167.00]PSPST[181.01]RPIR	0.827682	LC/MS-MS	2-Dimensional
hCG	2039383	0.82699	LC/MS-MS	2-Dimensional
TNS1	RAGSLPNY[243.03]ATINGK.V	0.825454	LC/MS-MS	2-Dimensional
FBXO38	AAEPNS[167.00]FAR	0.824505	LC/MS-MS	2-Dimensional
tr|H3BUN2|H3BUN2	HUMAN Uncharacterized protein (Fragment) OS=Homo sapiens PE=4 SV=1	0.823984	LC/MS-MS	2-Dimensional
BCLAF1	KAEGEPQEES[167.00]PLKSK	0.82264	LC/MS-MS	2-Dimensional
PCSK5	T[181.01]CT[181.01]EFHNCT[181.01]ECR	0.821746	LC/MS-MS	2-Dimensional
MAPK14	RHTDDEMTGY[243.03]VATR.W	0.821658	LC/MS-MS	2-Dimensional
C9orf78	VGDTEKPEPERS[167.00]PPNR	0.821191	LC/MS-MS	2-Dimensional
PLEC	RTPHVQAVQGPLGS[167.00]PPKR	0.820766	LC/MS-MS	2-Dimensional
DYNC1I2	SVSTPS[167.00]EAGSQDSGDGAVGSR	0.820614	LC/MS-MS	2-Dimensional
PLEC	TPHVQAVQGPLGS[167.00]PPKR	0.818581	LC/MS-MS	2-Dimensional
G3BP1	YQDEVFGGFVTEPQEES[167.00]EEEVEEPEER	0.818373	LC/MS-MS	2-Dimensional
RAPGEF2	ISILPQKPY[243.03]K	0.81804	LC/MS-MS	2-Dimensional
AFAP1L1	RSPS[167.00]IVASNQGR	0.817879	LC/MS-MS	2-Dimensional
FNBP1L	RHSS[167.00]DINHLVTQGR	0.817581	LC/MS-MS	2-Dimensional
PTPLAD1	WLDES[167.00]DAEMELR	0.816787	LC/MS-MS	2-Dimensional
NUCKS1	ATVTPS[167.00]PVKGK	0.815785	LC/MS-MS	2-Dimensional
SAMSN1	ALS[167.00]EEKDEEDGENAHPYR	0.815598	LC/MS-MS	2-Dimensional
VCL	KSFLDSGY[243.03]R.L	0.813734	LC/MS-MS	2-Dimensional
HLA-A	T[181.01]RPAGDGTFQK	0.813619	LC/MS-MS	2-Dimensional
DBN1	MAPTPIPT[181.01]RSPSDSSTASTPVAEQIER	0.813245	LC/MS-MS	2-Dimensional
none	GT[181.01]GFGAGSTASGWDVEQALT[181.01]K	0.810284	LC/MS-MS	2-Dimensional
TXLNA	RPEGPGAQAPSS[167.00]PR	0.807562	LC/MS-MS	2-Dimensional
HDAC2	IACDEEFS[167.00]DS[167.00]EDEGEGGRR	0.807432	LC/MS-MS	2-Dimensional
MACF1	RGSDAS[167.00]DFDLLETQSACSDTSESSAAGGQGNSRR	0.807188	LC/MS-MS	2-Dimensional
RASIP1	GSGTGTTGSSGAGGPGT[181.01]PGGAQR	0.798481	LC/MS-MS	2-Dimensional
STMN1	RAS[167.00]GQAFELILSPR	0.798363	LC/MS-MS	2-Dimensional
MAP1B	SRT[181.01]PVQDHR	0.797117	LC/MS-MS	2-Dimensional
PAK4	DKRPLS[167.00]GPDVGTPQPAGLASGAK	0.79553	LC/MS-MS	2-Dimensional
SDCCAG3	VSPAS[167.00]PAGS[167.00]PSADFAVHGESLGDR	0.786731	LC/MS-MS	2-Dimensional
40429	SFEVEEVET[181.01]PNSTPPRR	0.785474	LC/MS-MS	2-Dimensional
MCM2	RTDALTS[167.00]SPGR	0.784743	LC/MS-MS	2-Dimensional
HLA-C	RY[243.03]GCDLGPDGR	0.782309	LC/MS-MS	2-Dimensional
MARCKS	AEDGATPSPS[167.00]NETPK	0.781993	LC/MS-MS	2-Dimensional
NCOR1	HEAPSSPIS[167.00]GQPCGDDQNASPSK	0.779257	LC/MS-MS	2-Dimensional
CDK1	KIGEGT[181.01]YGVVYK.G	0.778914	LC/MS-MS	2-Dimensional
TRA2A	AHT[181.01]PTPGIYMGRPTHSGGGGGGGGGGGGGGGGR	0.77415	LC/MS-MS	2-Dimensional
AFF4	SS[167.00]SPGKPQAVSSLNSSHSR	0.772727	LC/MS-MS	2-Dimensional
TMPO	GPPDFSSDEEREPT[181.01]PVLGSGAAAAGR	0.772301	LC/MS-MS	2-Dimensional
LIMA1	ETPHS[167.00]PGVEDAPIAK	0.770748	LC/MS-MS	2-Dimensional
MARCKS	AEDGATPS[167.00]PSNETPK	0.770182	LC/MS-MS	2-Dimensional
TTC28	AYSNLGS[167.00]AY[243.03]HYRR	0.769699	LC/MS-MS	2-Dimensional
PALLD	S[167.00]PRSPSGHPHVR	0.769109	LC/MS-MS	2-Dimensional
MARCKS	EAPAEGEAAEPGSPTAAEGEAASAASSTS[167.00]SPKAEDGATPSPSNETPK	0.768026	LC/MS-MS	2-Dimensional
HELZ2	RGDLLT[181.01]PPAPDGDGR.T	0.76707	LC/MS-MS	2-Dimensional
BAZ2A	QPSS[167.00]PSHNTNLR	0.766392	LC/MS-MS	2-Dimensional
LPP	RNDSDPTY[243.03]GQQGHPNTWKR.E	0.766156	LC/MS-MS	2-Dimensional
NRAP	Y[243.03]EGVGMDRR	0.762892	LC/MS-MS	2-Dimensional
SRRM2	RRPS[167.00]PQPSPR	0.756305	LC/MS-MS	2-Dimensional
HDAC2	MLPHAPGVQMQAIPEDAVHEDS[167.00]GDEDGEDPDKR	0.756118	LC/MS-MS	2-Dimensional
AZI1	RSNS[167.00]TTQVSQPR	0.755332	LC/MS-MS	2-Dimensional
SRRM1	APQTSSS[167.00]PPPVRR	0.753885	LC/MS-MS	2-Dimensional
UBAP2L	STSAPQMSPGSSDNQSSS[167.00]PQPAQQK	0.749986	LC/MS-MS	2-Dimensional
HIG-1	QTAELGY[243.03]PK	0.74931	LC/MS-MS	2-Dimensional
CDK1	KIGEGTY[243.03]GVVYK.G	0.748372	LC/MS-MS	2-Dimensional
TAF1L	RMLLVAGS[167.00]AAS[167.00]GNNHR.D	0.733807	LC/MS-MS	2-Dimensional
MDC1	ESEDSETQPFDT[181.01]HLEAYGPCLSPPR	0.732396	LC/MS-MS	2-Dimensional
TRA2A	RAHTPT[181.01]PGIYMGRPTHSGGGGGGGGGGGGGGGGR	0.727495	LC/MS-MS	2-Dimensional
BLM	S[167.00]AQNLASR	0.726806	LC/MS-MS	2-Dimensional
WAC	QQGHEPVS[167.00]PR	0.72348	LC/MS-MS	2-Dimensional
HNRNPK	RDYDDMS[167.00]PR	0.719275	LC/MS-MS	2-Dimensional
ARHGAP29	LLLAS[167.00]PPNER	0.709261	LC/MS-MS	2-Dimensional
WRNIP1	RPAAAAAAGSAS[167.00]PR	0.706401	LC/MS-MS	2-Dimensional
ARHGAP29	IRPVS[167.00]LPVDR	0.70449	LC/MS-MS	2-Dimensional
PLTP	MHAAFGGT[181.01]FK	0.702715	LC/MS-MS	2-Dimensional
ZNF318	RSS[167.00]PPPPPSGSSSR	0.702078	LC/MS-MS	2-Dimensional
FUBP1	QQAAYYAQT[181.01]SPQGMPQHPPAPQGQ	0.697518	LC/MS-MS	2-Dimensional
MCM4	SGVRGT[181.01]PVR	0.697061	LC/MS-MS	2-Dimensional
PPFIA1	RIPHS[167.00]PAR	0.693585	LC/MS-MS	2-Dimensional
none	CGCS[167.00]IRAGTASR	0.69121	LC/MS-MS	2-Dimensional
ILK	S[167.00]RDFNEECPR	0.681854	LC/MS-MS	2-Dimensional
NUFIP2	TIQNSSVSPTSS[167.00]SSSSSSTGETQTQSSSR	0.678395	LC/MS-MS	2-Dimensional
PALMD	SEHQNSS[167.00]PTCQEDEEDVR	0.675701	LC/MS-MS	2-Dimensional
DDX21	EEPSQNDIS[167.00]PK	0.67334	LC/MS-MS	2-Dimensional
CDC42BPA	GCQT[181.01]VTSGK	0.671572	LC/MS-MS	2-Dimensional
AHNAK2	DAHDVS[167.00]PTSTDTEAQLTVER	0.665311	LC/MS-MS	2-Dimensional
GPR111	RVS[167.00]PISFFLS[167.00]K	0.663633	LC/MS-MS	2-Dimensional
CCDC25	VENMS[167.00]S[167.00]NQDGNDS[167.00]DEFM	0.658464	LC/MS-MS	2-Dimensional
CNN3	GASQAGMLAPGT[181.01]RR	0.640609	LC/MS-MS	2-Dimensional
PTPRF	AYIATQGPLAEST[181.01]EDFWR	0.631845	LC/MS-MS	2-Dimensional
WEE2	S[167.00]ARSSSFTS[167.00]GEREPLH	0.617546	LC/MS-MS	2-Dimensional
SIPA1	ARAHS[167.00]HEEASRPAATSTR	0.61597	LC/MS-MS	2-Dimensional
MCRS1	SREVPALTCPIS[167.00]PDHPGQSNQG	0.539004	LC/MS-MS	2-Dimensional
LIG1	TIQEVLEEQS[167.00]EDEDREAK	0.518964	LC/MS-MS	2-Dimensional
NDNL2	GPGGSQGSQGPS[167.00]PQGARR	0.449115	LC/MS-MS	2-Dimensional
KIRREL3	QRVPTGMSFT[181.01]NIY[243.03]STLSGQGR	0.327274	LC/MS-MS	2-Dimensional
NETO2	VLLIT[181.01]VLVVEGIAVAQK	0.314705	LC/MS-MS	2-Dimensional
PCIA2	RRVLS[167.00]LENQR	0.26229	LC/MS-MS	2-Dimensional
KIF3A	QAVSVDEMRGTIT[181.01]VHK	0.250204	LC/MS-MS	2-Dimensional
PLCD3	DGASLS[167.00]PATLFIQIRIQRS	0.22911	LC/MS-MS	2-Dimensional

## Sheet: Proteome TR1
Proteome Data Set Technical Replicate 1. KSHV infection alters global host cellular phosphoproteome analysis. Heat map of fold change levels of peptide profiled in this study at 48 hpi. For comparisions, shaded cells, yellow-bolded values indicate p < 0.01 (red indicates that the mean values are significantly higher for that comparison and green indicates that the values are significantly lower).…
Protein Name	Fold Change	Platform	HPLC
GSDMD	4.46986	LC/MS-MS	2-Dimensional
IGFN1	3.41822	LC/MS-MS	2-Dimensional
RNF213	3.13274	LC/MS-MS	2-Dimensional
DDX58	3.00639	LC/MS-MS	2-Dimensional
ANKRD17	3.0033	LC/MS-MS	2-Dimensional
TRIP11	2.98916	LC/MS-MS	2-Dimensional
MED11	2.72619	LC/MS-MS	2-Dimensional
MT1E	2.70453	LC/MS-MS	2-Dimensional
MAP3K12	2.65897	LC/MS-MS	2-Dimensional
JPH4	2.63822	LC/MS-MS	2-Dimensional
HLA-B	2.61369	LC/MS-MS	2-Dimensional
TCHH	2.56884	LC/MS-MS	2-Dimensional
TFPT	2.5024	LC/MS-MS	2-Dimensional
CAPN1	2.47571	LC/MS-MS	2-Dimensional
ADAMTS13	2.44693	LC/MS-MS	2-Dimensional
SPR	2.43101	LC/MS-MS	2-Dimensional
CDK5	2.4303	LC/MS-MS	2-Dimensional
NUP98	2.40825	LC/MS-MS	2-Dimensional
PRKAR1A	2.35991	LC/MS-MS	2-Dimensional
PPP4R4	2.35368	LC/MS-MS	2-Dimensional
ACAP2	2.32116	LC/MS-MS	2-Dimensional
40435	2.31739	LC/MS-MS	2-Dimensional
ZBED2	2.27273	LC/MS-MS	2-Dimensional
AKNA	2.22143	LC/MS-MS	2-Dimensional
OLA1	2.2175	LC/MS-MS	2-Dimensional
TTYH3	2.21446	LC/MS-MS	2-Dimensional
PLAUR	2.21393	LC/MS-MS	2-Dimensional
IL1A	2.20203	LC/MS-MS	2-Dimensional
CORO1C	2.19441	LC/MS-MS	2-Dimensional
PACSIN3	2.1891	LC/MS-MS	2-Dimensional
BCR	2.1849	LC/MS-MS	2-Dimensional
MGAT1	2.18125	LC/MS-MS	2-Dimensional
IGF2R	2.17458	LC/MS-MS	2-Dimensional
HTATSF1	2.172	LC/MS-MS	2-Dimensional
FOSL2	2.16952	LC/MS-MS	2-Dimensional
EXOC4	2.16644	LC/MS-MS	2-Dimensional
SUCLA2	2.16572	LC/MS-MS	2-Dimensional
PI4K2B	2.14717	LC/MS-MS	2-Dimensional
MMS22L	2.14656	LC/MS-MS	2-Dimensional
SMARCAL1	2.13129	LC/MS-MS	2-Dimensional
PLCG2	2.12804	LC/MS-MS	2-Dimensional
TRADD	2.12788	LC/MS-MS	2-Dimensional
SF3A1	2.10676	LC/MS-MS	2-Dimensional
FGG	2.0988	LC/MS-MS	2-Dimensional
MPHOSPH10	2.09052	LC/MS-MS	2-Dimensional
DKFZp686M0430	2.08147	LC/MS-MS	2-Dimensional
EPB41L2	2.07951	LC/MS-MS	2-Dimensional
AKAP2	2.07619	LC/MS-MS	2-Dimensional
SSBP1	2.07351	LC/MS-MS	2-Dimensional
TPX2	2.07054	LC/MS-MS	2-Dimensional
NQO1	2.0705	LC/MS-MS	2-Dimensional
VAMP1	2.06169	LC/MS-MS	2-Dimensional
PLBD2	2.06119	LC/MS-MS	2-Dimensional
PLXND1	2.05276	LC/MS-MS	2-Dimensional
HLA-A	2.03844	LC/MS-MS	2-Dimensional
NKRF	2.03611	LC/MS-MS	2-Dimensional
PSMB2	2.03436	LC/MS-MS	2-Dimensional
PRRC1	2.03138	LC/MS-MS	2-Dimensional
TYRP1	2.02952	LC/MS-MS	2-Dimensional
RAI1	2.02671	LC/MS-MS	2-Dimensional
IFIT3	2.02614	LC/MS-MS	2-Dimensional
TRIP12	2.02457	LC/MS-MS	2-Dimensional
PARG	2.02069	LC/MS-MS	2-Dimensional
HSD17B12	2.02041	LC/MS-MS	2-Dimensional
SERPINB9	2.0128	LC/MS-MS	2-Dimensional
RAB3D	2.0119	LC/MS-MS	2-Dimensional
SH3TC1	2.01142	LC/MS-MS	2-Dimensional
ITPRIP	2.00483	LC/MS-MS	2-Dimensional
PRPF38A	2.0022	LC/MS-MS	2-Dimensional
MLKL	2.00151	LC/MS-MS	2-Dimensional
NFKB1	2.00072	LC/MS-MS	2-Dimensional
LEPREL4	2.00013	LC/MS-MS	2-Dimensional
WDR3	1.99972	LC/MS-MS	2-Dimensional
PNKD	1.98922	LC/MS-MS	2-Dimensional
CCDC158	1.98025	LC/MS-MS	2-Dimensional
PLEKHG5	1.97713	LC/MS-MS	2-Dimensional
HMOX1	1.97627	LC/MS-MS	2-Dimensional
LOXL2	1.97539	LC/MS-MS	2-Dimensional
TOR1AIP1	1.96831	LC/MS-MS	2-Dimensional
DOCK7	1.96747	LC/MS-MS	2-Dimensional
SERINC1	1.96147	LC/MS-MS	2-Dimensional
SYNE3	1.96067	LC/MS-MS	2-Dimensional
ALKBH4	1.95627	LC/MS-MS	2-Dimensional
OAS3	1.95241	LC/MS-MS	2-Dimensional
PRCP	1.94554	LC/MS-MS	2-Dimensional
TXN	1.94554	LC/MS-MS	2-Dimensional
CYB5R3	1.94541	LC/MS-MS	2-Dimensional
SERF2	1.94292	LC/MS-MS	2-Dimensional
SDE2	1.93955	LC/MS-MS	2-Dimensional
LAMP1	1.93445	LC/MS-MS	2-Dimensional
H2AFY	1.9322	LC/MS-MS	2-Dimensional
SLTM	1.93213	LC/MS-MS	2-Dimensional
HK1	1.93037	LC/MS-MS	2-Dimensional
GOLGA3	1.92592	LC/MS-MS	2-Dimensional
AGPAT6	1.92463	LC/MS-MS	2-Dimensional
ECM29	1.9225	LC/MS-MS	2-Dimensional
NME2	1.91756	LC/MS-MS	2-Dimensional
YWHAG	1.91726	LC/MS-MS	2-Dimensional
AKAP12	1.91096	LC/MS-MS	2-Dimensional
DYSF	1.90841	LC/MS-MS	2-Dimensional
UTP14A	1.90691	LC/MS-MS	2-Dimensional
TTLL12	1.90027	LC/MS-MS	2-Dimensional
MRI1	1.90006	LC/MS-MS	2-Dimensional
PPP6R1	1.90003	LC/MS-MS	2-Dimensional
GCN1L1	1.89676	LC/MS-MS	2-Dimensional
40434	1.89492	LC/MS-MS	2-Dimensional
ENTPD4	1.89334	LC/MS-MS	2-Dimensional
PCDHGA12	1.89229	LC/MS-MS	2-Dimensional
HPS6	1.89123	LC/MS-MS	2-Dimensional
ESM1	1.89012	LC/MS-MS	2-Dimensional
WDR61	1.88743	LC/MS-MS	2-Dimensional
SSR1	1.88554	LC/MS-MS	2-Dimensional
SYNM	1.88486	LC/MS-MS	2-Dimensional
GRIPAP1	1.88389	LC/MS-MS	2-Dimensional
USP25	1.88239	LC/MS-MS	2-Dimensional
COL18A1	1.88225	LC/MS-MS	2-Dimensional
ATP6V1A	1.88162	LC/MS-MS	2-Dimensional
KIAA1755	1.88037	LC/MS-MS	2-Dimensional
TSFM	1.87702	LC/MS-MS	2-Dimensional
PAPSS2	1.87406	LC/MS-MS	2-Dimensional
EEF2K	1.874	LC/MS-MS	2-Dimensional
PRSS47	1.86922	LC/MS-MS	2-Dimensional
PNP	1.86878	LC/MS-MS	2-Dimensional
ITGB5	1.86829	LC/MS-MS	2-Dimensional
PSMD11	1.86798	LC/MS-MS	2-Dimensional
ISG15	1.86723	LC/MS-MS	2-Dimensional
GPI	1.86038	LC/MS-MS	2-Dimensional
HADHA	1.85845	LC/MS-MS	2-Dimensional
TSPAN3	1.85335	LC/MS-MS	2-Dimensional
FDPS	1.8492	LC/MS-MS	2-Dimensional
MT2A	1.84813	LC/MS-MS	2-Dimensional
PSMD7	1.84754	LC/MS-MS	2-Dimensional
NOS3	1.84709	LC/MS-MS	2-Dimensional
SPNS1	1.84027	LC/MS-MS	2-Dimensional
PPP1CA	1.83935	LC/MS-MS	2-Dimensional
ETF1	1.83911	LC/MS-MS	2-Dimensional
GSTO1	1.8352	LC/MS-MS	2-Dimensional
C12orf10	1.8345	LC/MS-MS	2-Dimensional
FAM21B	1.83332	LC/MS-MS	2-Dimensional
CARD8	1.8312	LC/MS-MS	2-Dimensional
TACC1	1.83103	LC/MS-MS	2-Dimensional
CDK9	1.82789	LC/MS-MS	2-Dimensional
CTIF	1.82663	LC/MS-MS	2-Dimensional
ARCN1	1.82638	LC/MS-MS	2-Dimensional
PPP2CA	1.82608	LC/MS-MS	2-Dimensional
NRG2	1.82577	LC/MS-MS	2-Dimensional
ACBD3	1.82344	LC/MS-MS	2-Dimensional
TRIM25	1.82248	LC/MS-MS	2-Dimensional
APP	1.82149	LC/MS-MS	2-Dimensional
POR	1.82148	LC/MS-MS	2-Dimensional
ARL17A	1.82051	LC/MS-MS	2-Dimensional
RCN1	1.82018	LC/MS-MS	2-Dimensional
ERC1	1.81912	LC/MS-MS	2-Dimensional
ACT	1.81479	LC/MS-MS	2-Dimensional
PIDD	1.81257	LC/MS-MS	2-Dimensional
CD59	1.81214	LC/MS-MS	2-Dimensional
IMPDH2	1.81142	LC/MS-MS	2-Dimensional
NF2	1.81066	LC/MS-MS	2-Dimensional
GOLGB1	1.80961	LC/MS-MS	2-Dimensional
PODXL	1.80834	LC/MS-MS	2-Dimensional
TRAPPC3	1.80603	LC/MS-MS	2-Dimensional
RALA	1.80579	LC/MS-MS	2-Dimensional
TXNRD1	1.80564	LC/MS-MS	2-Dimensional
MLEC	1.80547	LC/MS-MS	2-Dimensional
PML	1.80349	LC/MS-MS	2-Dimensional
ATP6V1D	1.8013	LC/MS-MS	2-Dimensional
CCS	1.80048	LC/MS-MS	2-Dimensional
COL4A2	1.79658	LC/MS-MS	2-Dimensional
GRPEL1	1.7944	LC/MS-MS	2-Dimensional
TRIM21	1.7936	LC/MS-MS	2-Dimensional
IKBKG	1.79354	LC/MS-MS	2-Dimensional
CS	1.79207	LC/MS-MS	2-Dimensional
ANXA6	1.7914	LC/MS-MS	2-Dimensional
IFI44L	1.79129	LC/MS-MS	2-Dimensional
MFF	1.78584	LC/MS-MS	2-Dimensional
LYST	1.78377	LC/MS-MS	2-Dimensional
SH3BGRL	1.78343	LC/MS-MS	2-Dimensional
BCAP31	1.78246	LC/MS-MS	2-Dimensional
SCAF11	1.7823	LC/MS-MS	2-Dimensional
PSMD6	1.78112	LC/MS-MS	2-Dimensional
UBQLN1	1.77971	LC/MS-MS	2-Dimensional
SNRPB	1.77755	LC/MS-MS	2-Dimensional
MRPL14	1.77559	LC/MS-MS	2-Dimensional
CD81	1.77555	LC/MS-MS	2-Dimensional
TRAP1	1.7738	LC/MS-MS	2-Dimensional
GTF2E1	1.77369	LC/MS-MS	2-Dimensional
RASAL3	1.77357	LC/MS-MS	2-Dimensional
MRFAP1	1.77354	LC/MS-MS	2-Dimensional
MXRA7	1.77234	LC/MS-MS	2-Dimensional
ARHGAP18	1.77197	LC/MS-MS	2-Dimensional
PLOD3	1.77085	LC/MS-MS	2-Dimensional
GRASP	1.76899	LC/MS-MS	2-Dimensional
SAMM50	1.76827	LC/MS-MS	2-Dimensional
NPEPPS	1.76737	LC/MS-MS	2-Dimensional
FAM129B	1.76682	LC/MS-MS	2-Dimensional
EIF4G2	1.76508	LC/MS-MS	2-Dimensional
ITGA3	1.76508	LC/MS-MS	2-Dimensional
TMEM87A	1.76411	LC/MS-MS	2-Dimensional
ECEL1	1.76387	LC/MS-MS	2-Dimensional
PPM1F	1.76356	LC/MS-MS	2-Dimensional
POTEF	1.76335	LC/MS-MS	2-Dimensional
RCN2	1.76281	LC/MS-MS	2-Dimensional
LAMP2	1.76234	LC/MS-MS	2-Dimensional
MTDH	1.76021	LC/MS-MS	2-Dimensional
CAMK2D	1.75987	LC/MS-MS	2-Dimensional
UPF2	1.75718	LC/MS-MS	2-Dimensional
EPN2	1.75604	LC/MS-MS	2-Dimensional
MPRIP	1.75514	LC/MS-MS	2-Dimensional
NOL12	1.75405	LC/MS-MS	2-Dimensional
SPAG9	1.75305	LC/MS-MS	2-Dimensional
TARS	1.753	LC/MS-MS	2-Dimensional
NPDC1	1.75211	LC/MS-MS	2-Dimensional
PGAM5	1.7521	LC/MS-MS	2-Dimensional
PCM1	1.75065	LC/MS-MS	2-Dimensional
ATP1A3	1.74986	LC/MS-MS	2-Dimensional
PYGB	1.7485	LC/MS-MS	2-Dimensional
PSME1	1.74658	LC/MS-MS	2-Dimensional
FUT3	1.74613	LC/MS-MS	2-Dimensional
SRPR	1.74547	LC/MS-MS	2-Dimensional
ARL6IP5	1.74495	LC/MS-MS	2-Dimensional
CD99	1.74439	LC/MS-MS	2-Dimensional
SF3B2	1.74179	LC/MS-MS	2-Dimensional
RDX	1.7413	LC/MS-MS	2-Dimensional
UBA7	1.73655	LC/MS-MS	2-Dimensional
LETM1	1.73509	LC/MS-MS	2-Dimensional
GRN	1.73509	LC/MS-MS	2-Dimensional
PRMT1	1.73372	LC/MS-MS	2-Dimensional
RAB1A	1.73357	LC/MS-MS	2-Dimensional
RBM42	1.7323	LC/MS-MS	2-Dimensional
GNAQ	1.73194	LC/MS-MS	2-Dimensional
PSMD13	1.73127	LC/MS-MS	2-Dimensional
GALNT10	1.73122	LC/MS-MS	2-Dimensional
SSR3	1.73106	LC/MS-MS	2-Dimensional
ALDH18A1	1.73055	LC/MS-MS	2-Dimensional
SRRM2	1.72988	LC/MS-MS	2-Dimensional
RAB7A	1.72987	LC/MS-MS	2-Dimensional
EFCAB4B	1.72957	LC/MS-MS	2-Dimensional
CBFB	1.72952	LC/MS-MS	2-Dimensional
PHB2	1.72918	LC/MS-MS	2-Dimensional
PLS1	1.72895	LC/MS-MS	2-Dimensional
ATP6V1H	1.72551	LC/MS-MS	2-Dimensional
CLIP1	1.72435	LC/MS-MS	2-Dimensional
TSPYL6	1.72172	LC/MS-MS	2-Dimensional
VBP1	1.72099	LC/MS-MS	2-Dimensional
ACBD5	1.72063	LC/MS-MS	2-Dimensional
NOP56	1.72044	LC/MS-MS	2-Dimensional
ITGAV	1.72005	LC/MS-MS	2-Dimensional
CLCN7	1.71919	LC/MS-MS	2-Dimensional
ACSL4	1.71907	LC/MS-MS	2-Dimensional
DNAJC10	1.71859	LC/MS-MS	2-Dimensional
STAT2	1.71849	LC/MS-MS	2-Dimensional
DDX24	1.71806	LC/MS-MS	2-Dimensional
CHD2	1.71739	LC/MS-MS	2-Dimensional
YWHAH	1.71534	LC/MS-MS	2-Dimensional
PXDN	1.71455	LC/MS-MS	2-Dimensional
HGS	1.70997	LC/MS-MS	2-Dimensional
LTA4H	1.70889	LC/MS-MS	2-Dimensional
TNFAIP2	1.7084	LC/MS-MS	2-Dimensional
RPL27A	1.70795	LC/MS-MS	2-Dimensional
TRANK1	1.70793	LC/MS-MS	2-Dimensional
LEPRE1	1.70782	LC/MS-MS	2-Dimensional
LRRFIP1	1.70743	LC/MS-MS	2-Dimensional
RMDN1	1.70642	LC/MS-MS	2-Dimensional
ANXA2	1.70607	LC/MS-MS	2-Dimensional
CRTAP	1.70511	LC/MS-MS	2-Dimensional
TINAGL1	1.70466	LC/MS-MS	2-Dimensional
RCN3	1.70385	LC/MS-MS	2-Dimensional
CAND1	1.70354	LC/MS-MS	2-Dimensional
XPR1	1.70331	LC/MS-MS	2-Dimensional
RUVBL2	1.70197	LC/MS-MS	2-Dimensional
IGF2BP3	1.70156	LC/MS-MS	2-Dimensional
MMS19	1.70043	LC/MS-MS	2-Dimensional
COL8A1	1.70037	LC/MS-MS	2-Dimensional
CPSF1	1.70035	LC/MS-MS	2-Dimensional
UBXN1	1.69987	LC/MS-MS	2-Dimensional
FAF2	1.69902	LC/MS-MS	2-Dimensional
HMGB2	1.69743	LC/MS-MS	2-Dimensional
C4orf27	1.69684	LC/MS-MS	2-Dimensional
CTAGE4	1.6954	LC/MS-MS	2-Dimensional
RPL23A	1.69523	LC/MS-MS	2-Dimensional
PDXK	1.69477	LC/MS-MS	2-Dimensional
GOT1	1.69409	LC/MS-MS	2-Dimensional
LEPREL2	1.69396	LC/MS-MS	2-Dimensional
CNN3	1.69163	LC/MS-MS	2-Dimensional
IFT80	1.6915	LC/MS-MS	2-Dimensional
FNDC3B	1.69085	LC/MS-MS	2-Dimensional
PNPO	1.69075	LC/MS-MS	2-Dimensional
MGST2	1.69015	LC/MS-MS	2-Dimensional
LONP1	1.68939	LC/MS-MS	2-Dimensional
AKAP8L	1.68895	LC/MS-MS	2-Dimensional
ANPEP	1.68626	LC/MS-MS	2-Dimensional
BTF3	1.68571	LC/MS-MS	2-Dimensional
ADRM1	1.68487	LC/MS-MS	2-Dimensional
40422	1.68484	LC/MS-MS	2-Dimensional
GNG5	1.68463	LC/MS-MS	2-Dimensional
CUTA	1.68351	LC/MS-MS	2-Dimensional
RPN2	1.68103	LC/MS-MS	2-Dimensional
PON2	1.68028	LC/MS-MS	2-Dimensional
PSMC5	1.68025	LC/MS-MS	2-Dimensional
GLUD1	1.68008	LC/MS-MS	2-Dimensional
MMRN2	1.68001	LC/MS-MS	2-Dimensional
NUCB1	1.67946	LC/MS-MS	2-Dimensional
HSPG2	1.67891	LC/MS-MS	2-Dimensional
ALDH1A1	1.67872	LC/MS-MS	2-Dimensional
PPP1R12C	1.67752	LC/MS-MS	2-Dimensional
MYOF	1.67668	LC/MS-MS	2-Dimensional
SRI	1.6764	LC/MS-MS	2-Dimensional
LUZP1	1.67629	LC/MS-MS	2-Dimensional
PCK2	1.67622	LC/MS-MS	2-Dimensional
MT-CO2	1.67558	LC/MS-MS	2-Dimensional
ENG	1.67557	LC/MS-MS	2-Dimensional
AP2A1	1.67509	LC/MS-MS	2-Dimensional
HSPA6	1.67457	LC/MS-MS	2-Dimensional
VDAC3	1.67406	LC/MS-MS	2-Dimensional
BID	1.67405	LC/MS-MS	2-Dimensional
ERH	1.67352	LC/MS-MS	2-Dimensional
IARS2	1.67348	LC/MS-MS	2-Dimensional
RBM15	1.67262	LC/MS-MS	2-Dimensional
UBA2	1.67196	LC/MS-MS	2-Dimensional
GBE1	1.67064	LC/MS-MS	2-Dimensional
HMGA2	1.67039	LC/MS-MS	2-Dimensional
PSMD12	1.67038	LC/MS-MS	2-Dimensional
SF3A3	1.67032	LC/MS-MS	2-Dimensional
BCAT1	1.66809	LC/MS-MS	2-Dimensional
BECN1	1.66753	LC/MS-MS	2-Dimensional
ITGB1	1.66723	LC/MS-MS	2-Dimensional
SAR1B	1.66697	LC/MS-MS	2-Dimensional
ARID1A	1.66551	LC/MS-MS	2-Dimensional
PGD	1.66515	LC/MS-MS	2-Dimensional
ATP6V1E1	1.66399	LC/MS-MS	2-Dimensional
LARP4	1.66375	LC/MS-MS	2-Dimensional
FKBP15	1.66371	LC/MS-MS	2-Dimensional
MYO15A	1.66311	LC/MS-MS	2-Dimensional
SLC25A1	1.66246	LC/MS-MS	2-Dimensional
LNPEP	1.66237	LC/MS-MS	2-Dimensional
RNF111	1.66231	LC/MS-MS	2-Dimensional
OPA1	1.66222	LC/MS-MS	2-Dimensional
ACSL3	1.6617	LC/MS-MS	2-Dimensional
SMARCA1	1.66135	LC/MS-MS	2-Dimensional
ANP32A	1.66131	LC/MS-MS	2-Dimensional
PPME1	1.66054	LC/MS-MS	2-Dimensional
TOMM22	1.66009	LC/MS-MS	2-Dimensional
SFXN3	1.65957	LC/MS-MS	2-Dimensional
RPL22	1.65919	LC/MS-MS	2-Dimensional
BOLA2	1.65917	LC/MS-MS	2-Dimensional
RSF1	1.65892	LC/MS-MS	2-Dimensional
CNDP2	1.6559	LC/MS-MS	2-Dimensional
USO1	1.65551	LC/MS-MS	2-Dimensional
ITPR3	1.65105	LC/MS-MS	2-Dimensional
HNRNPL	1.65025	LC/MS-MS	2-Dimensional
MFSD10	1.65022	LC/MS-MS	2-Dimensional
LAMA4	1.64882	LC/MS-MS	2-Dimensional
S100A6	1.64855	LC/MS-MS	2-Dimensional
MCAM	1.64854	LC/MS-MS	2-Dimensional
GNAI2	1.64835	LC/MS-MS	2-Dimensional
CD151	1.64818	LC/MS-MS	2-Dimensional
MCCC2	1.64784	LC/MS-MS	2-Dimensional
SSNA1	1.64731	LC/MS-MS	2-Dimensional
SH3PXD2B	1.64685	LC/MS-MS	2-Dimensional
MTX1	1.64678	LC/MS-MS	2-Dimensional
PROC	1.64573	LC/MS-MS	2-Dimensional
HSP90B2P	1.64523	LC/MS-MS	2-Dimensional
LUC7L3	1.64507	LC/MS-MS	2-Dimensional
XRN2	1.64503	LC/MS-MS	2-Dimensional
SRSF10	1.64432	LC/MS-MS	2-Dimensional
EIF4A2	1.64422	LC/MS-MS	2-Dimensional
GMPS	1.64261	LC/MS-MS	2-Dimensional
COPB1	1.64145	LC/MS-MS	2-Dimensional
RPS3	1.64131	LC/MS-MS	2-Dimensional
ITIH3	1.64131	LC/MS-MS	2-Dimensional
UBE2N	1.63926	LC/MS-MS	2-Dimensional
C14orf166	1.63917	LC/MS-MS	2-Dimensional
HSPA4	1.63831	LC/MS-MS	2-Dimensional
CANX	1.63767	LC/MS-MS	2-Dimensional
NDUFS3	1.6375	LC/MS-MS	2-Dimensional
LBR	1.63703	LC/MS-MS	2-Dimensional
XRCC6	1.6363	LC/MS-MS	2-Dimensional
CD93	1.63597	LC/MS-MS	2-Dimensional
PDCD6	1.63571	LC/MS-MS	2-Dimensional
SLC35F6	1.63569	LC/MS-MS	2-Dimensional
DDX46	1.63544	LC/MS-MS	2-Dimensional
CLIC1	1.63518	LC/MS-MS	2-Dimensional
CHMP2A	1.63425	LC/MS-MS	2-Dimensional
PFAS	1.63381	LC/MS-MS	2-Dimensional
ACTR1A	1.6322	LC/MS-MS	2-Dimensional
SIRT2	1.63122	LC/MS-MS	2-Dimensional
SNX2	1.63001	LC/MS-MS	2-Dimensional
EWSR1	1.62978	LC/MS-MS	2-Dimensional
HTRA1	1.62885	LC/MS-MS	2-Dimensional
APOL2	1.62837	LC/MS-MS	2-Dimensional
SART1	1.62763	LC/MS-MS	2-Dimensional
EIF2B2	1.62702	LC/MS-MS	2-Dimensional
ADSS	1.62624	LC/MS-MS	2-Dimensional
DCTN1	1.62622	LC/MS-MS	2-Dimensional
OCIAD2	1.62577	LC/MS-MS	2-Dimensional
RPL27	1.62483	LC/MS-MS	2-Dimensional
RELA	1.62411	LC/MS-MS	2-Dimensional
CORO1B	1.62392	LC/MS-MS	2-Dimensional
HNRNPH2	1.62359	LC/MS-MS	2-Dimensional
GIGYF2	1.62315	LC/MS-MS	2-Dimensional
EIF2S3L	1.62312	LC/MS-MS	2-Dimensional
TMTC3	1.6226	LC/MS-MS	2-Dimensional
RPLP0P6	1.62246	LC/MS-MS	2-Dimensional
CCDC110	1.62232	LC/MS-MS	2-Dimensional
TKT	1.6221	LC/MS-MS	2-Dimensional
WARS	1.62097	LC/MS-MS	2-Dimensional
CLINT1	1.62008	LC/MS-MS	2-Dimensional
IST1	1.61979	LC/MS-MS	2-Dimensional
AP1G1	1.61929	LC/MS-MS	2-Dimensional
RAP1A	1.61895	LC/MS-MS	2-Dimensional
EIF6	1.61849	LC/MS-MS	2-Dimensional
TMEM30A	1.61768	LC/MS-MS	2-Dimensional
MIA3	1.61765	LC/MS-MS	2-Dimensional
TPP2	1.6175	LC/MS-MS	2-Dimensional
FAM111A	1.61706	LC/MS-MS	2-Dimensional
TBCA	1.61666	LC/MS-MS	2-Dimensional
UBA52	1.6158	LC/MS-MS	2-Dimensional
ACIN1	1.61525	LC/MS-MS	2-Dimensional
PECAM1	1.6151	LC/MS-MS	2-Dimensional
SCP2	1.61442	LC/MS-MS	2-Dimensional
ARF4	1.61432	LC/MS-MS	2-Dimensional
UFM1	1.61384	LC/MS-MS	2-Dimensional
DDX39B	1.61287	LC/MS-MS	2-Dimensional
ITGA5	1.61275	LC/MS-MS	2-Dimensional
TWF1	1.61261	LC/MS-MS	2-Dimensional
HARS	1.61182	LC/MS-MS	2-Dimensional
QIL1	1.61181	LC/MS-MS	2-Dimensional
SRSF2	1.6116	LC/MS-MS	2-Dimensional
RPN1	1.61128	LC/MS-MS	2-Dimensional
TALDO1	1.61119	LC/MS-MS	2-Dimensional
PFDN1	1.61098	LC/MS-MS	2-Dimensional
NME1	1.61053	LC/MS-MS	2-Dimensional
ACO2	1.60996	LC/MS-MS	2-Dimensional
SNX1	1.60876	LC/MS-MS	2-Dimensional
SORD	1.60842	LC/MS-MS	2-Dimensional
PSMB6	1.60744	LC/MS-MS	2-Dimensional
ATP1A1	1.60639	LC/MS-MS	2-Dimensional
GPATCH2	1.6063	LC/MS-MS	2-Dimensional
UQCRC1	1.6058	LC/MS-MS	2-Dimensional
ATPIF1	1.60561	LC/MS-MS	2-Dimensional
BCAR3	1.60351	LC/MS-MS	2-Dimensional
ANO10	1.60307	LC/MS-MS	2-Dimensional
GNB1	1.60252	LC/MS-MS	2-Dimensional
RPL9	1.60232	LC/MS-MS	2-Dimensional
FARSA	1.60166	LC/MS-MS	2-Dimensional
DYNLRB2	1.60156	LC/MS-MS	2-Dimensional
PLAA	1.60138	LC/MS-MS	2-Dimensional
AGRN	1.60108	LC/MS-MS	2-Dimensional
LRPPRC	1.6003	LC/MS-MS	2-Dimensional
PRDX1	1.60009	LC/MS-MS	2-Dimensional
PWP2	1.59987	LC/MS-MS	2-Dimensional
GNB4	1.59863	LC/MS-MS	2-Dimensional
YWHAE	1.59838	LC/MS-MS	2-Dimensional
ITGA2	1.5982	LC/MS-MS	2-Dimensional
API5	1.59793	LC/MS-MS	2-Dimensional
VASP	1.59789	LC/MS-MS	2-Dimensional
PPP1CB	1.59688	LC/MS-MS	2-Dimensional
RAB5A	1.59675	LC/MS-MS	2-Dimensional
CTSZ	1.59645	LC/MS-MS	2-Dimensional
CLIP2	1.59626	LC/MS-MS	2-Dimensional
EGLN1	1.5962	LC/MS-MS	2-Dimensional
PCBP2	1.59494	LC/MS-MS	2-Dimensional
COX7A2	1.59461	LC/MS-MS	2-Dimensional
ANXA1	1.59398	LC/MS-MS	2-Dimensional
ME2	1.59346	LC/MS-MS	2-Dimensional
TWF2	1.5933	LC/MS-MS	2-Dimensional
COQ9	1.59288	LC/MS-MS	2-Dimensional
PREX1	1.59282	LC/MS-MS	2-Dimensional
ECHS1	1.59257	LC/MS-MS	2-Dimensional
CYB5B	1.59204	LC/MS-MS	2-Dimensional
MAPK1	1.59166	LC/MS-MS	2-Dimensional
ALDH2	1.59121	LC/MS-MS	2-Dimensional
EFTUD1	1.59097	LC/MS-MS	2-Dimensional
NT5E	1.59097	LC/MS-MS	2-Dimensional
EMD	1.59094	LC/MS-MS	2-Dimensional
CCT2	1.59045	LC/MS-MS	2-Dimensional
RPS6	1.59	LC/MS-MS	2-Dimensional
SNRNP200	1.58993	LC/MS-MS	2-Dimensional
RPS8	1.58983	LC/MS-MS	2-Dimensional
GANAB	1.58963	LC/MS-MS	2-Dimensional
RPL37A	1.58952	LC/MS-MS	2-Dimensional
NAA15	1.58952	LC/MS-MS	2-Dimensional
RHOC	1.58946	LC/MS-MS	2-Dimensional
DSTN	1.5882	LC/MS-MS	2-Dimensional
MORN1	1.58778	LC/MS-MS	2-Dimensional
PACS1	1.58733	LC/MS-MS	2-Dimensional
DARS	1.58729	LC/MS-MS	2-Dimensional
LRRC47	1.58723	LC/MS-MS	2-Dimensional
SYNCRIP	1.58718	LC/MS-MS	2-Dimensional
PLIN3	1.58676	LC/MS-MS	2-Dimensional
PAICS	1.58554	LC/MS-MS	2-Dimensional
RNH1	1.58554	LC/MS-MS	2-Dimensional
KPNB1	1.58545	LC/MS-MS	2-Dimensional
SPECC1L	1.58543	LC/MS-MS	2-Dimensional
PSMD2	1.58538	LC/MS-MS	2-Dimensional
XAB2	1.58517	LC/MS-MS	2-Dimensional
ARHGAP17	1.58482	LC/MS-MS	2-Dimensional
PA2G4	1.58424	LC/MS-MS	2-Dimensional
EIF3D	1.58417	LC/MS-MS	2-Dimensional
HSP90B1	1.58409	LC/MS-MS	2-Dimensional
GOLGA1	1.58333	LC/MS-MS	2-Dimensional
OPTN	1.583	LC/MS-MS	2-Dimensional
RPL3	1.5826	LC/MS-MS	2-Dimensional
YBX1	1.58231	LC/MS-MS	2-Dimensional
S100A11	1.58189	LC/MS-MS	2-Dimensional
PIK3C2A	1.58145	LC/MS-MS	2-Dimensional
GARS	1.58084	LC/MS-MS	2-Dimensional
BMS1	1.57964	LC/MS-MS	2-Dimensional
SDHB	1.57958	LC/MS-MS	2-Dimensional
HSP90AA1	1.57928	LC/MS-MS	2-Dimensional
DIP2B	1.57928	LC/MS-MS	2-Dimensional
ACTR2	1.57893	LC/MS-MS	2-Dimensional
ST13	1.5781	LC/MS-MS	2-Dimensional
VTN	1.57711	LC/MS-MS	2-Dimensional
OTUD5	1.5765	LC/MS-MS	2-Dimensional
PEX19	1.57584	LC/MS-MS	2-Dimensional
SNX3	1.57557	LC/MS-MS	2-Dimensional
ANXA11	1.5752	LC/MS-MS	2-Dimensional
CSNK1A1	1.57477	LC/MS-MS	2-Dimensional
XPO4	1.57475	LC/MS-MS	2-Dimensional
H2AFX	1.57466	LC/MS-MS	2-Dimensional
DYNC1H1	1.57455	LC/MS-MS	2-Dimensional
PDIA6	1.57455	LC/MS-MS	2-Dimensional
SERPINE1	1.57398	LC/MS-MS	2-Dimensional
THRAP3	1.57375	LC/MS-MS	2-Dimensional
SMARCA5	1.57347	LC/MS-MS	2-Dimensional
CHMP1B	1.57345	LC/MS-MS	2-Dimensional
LARS	1.57312	LC/MS-MS	2-Dimensional
STRBP	1.57306	LC/MS-MS	2-Dimensional
FABP5	1.57266	LC/MS-MS	2-Dimensional
SUPT16H	1.57264	LC/MS-MS	2-Dimensional
ACAT1	1.57244	LC/MS-MS	2-Dimensional
EIF3B	1.57204	LC/MS-MS	2-Dimensional
TMEM173	1.57195	LC/MS-MS	2-Dimensional
PAFAH1B1	1.57184	LC/MS-MS	2-Dimensional
BCLAF1	1.57182	LC/MS-MS	2-Dimensional
PSMA4	1.57177	LC/MS-MS	2-Dimensional
CUL3	1.57144	LC/MS-MS	2-Dimensional
SRRM1	1.57105	LC/MS-MS	2-Dimensional
RPL30	1.57075	LC/MS-MS	2-Dimensional
RAB5B	1.5703	LC/MS-MS	2-Dimensional
COPG1	1.56839	LC/MS-MS	2-Dimensional
MRPL28	1.56821	LC/MS-MS	2-Dimensional
PSME3	1.56783	LC/MS-MS	2-Dimensional
TSSK4	1.56749	LC/MS-MS	2-Dimensional
CBX3	1.5664	LC/MS-MS	2-Dimensional
SWAP70	1.56572	LC/MS-MS	2-Dimensional
ERLIN1	1.56541	LC/MS-MS	2-Dimensional
SCO1	1.56527	LC/MS-MS	2-Dimensional
CCT3	1.56519	LC/MS-MS	2-Dimensional
RPL23	1.56504	LC/MS-MS	2-Dimensional
LTBP1	1.565	LC/MS-MS	2-Dimensional
LAP3	1.56494	LC/MS-MS	2-Dimensional
PSME2	1.56491	LC/MS-MS	2-Dimensional
ARF1	1.56472	LC/MS-MS	2-Dimensional
HLA-DQB2	1.56472	LC/MS-MS	2-Dimensional
NAPRT1	1.56435	LC/MS-MS	2-Dimensional
NSF	1.56306	LC/MS-MS	2-Dimensional
TPD52L2	1.56252	LC/MS-MS	2-Dimensional
ESYT1	1.56233	LC/MS-MS	2-Dimensional
WASF2	1.56228	LC/MS-MS	2-Dimensional
NUDC	1.56222	LC/MS-MS	2-Dimensional
CWC15	1.56211	LC/MS-MS	2-Dimensional
IFI16	1.56204	LC/MS-MS	2-Dimensional
TRIP6	1.56171	LC/MS-MS	2-Dimensional
AP3D1	1.5613	LC/MS-MS	2-Dimensional
TTC1	1.56102	LC/MS-MS	2-Dimensional
OSTF1	1.56081	LC/MS-MS	2-Dimensional
BCL2L13	1.56049	LC/MS-MS	2-Dimensional
RASIP1	1.56047	LC/MS-MS	2-Dimensional
AP1S1	1.56006	LC/MS-MS	2-Dimensional
CNPY2	1.55947	LC/MS-MS	2-Dimensional
SPG20	1.55895	LC/MS-MS	2-Dimensional
SERPINB8	1.55825	LC/MS-MS	2-Dimensional
CSTB	1.55808	LC/MS-MS	2-Dimensional
TUFM	1.55798	LC/MS-MS	2-Dimensional
MCM6	1.55766	LC/MS-MS	2-Dimensional
SSB	1.55758	LC/MS-MS	2-Dimensional
SGTA	1.55525	LC/MS-MS	2-Dimensional
ALDOA	1.55506	LC/MS-MS	2-Dimensional
HNRNPR	1.55477	LC/MS-MS	2-Dimensional
PXN	1.55387	LC/MS-MS	2-Dimensional
CTSB	1.55364	LC/MS-MS	2-Dimensional
TP53BP1	1.55318	LC/MS-MS	2-Dimensional
SPNS2	1.55274	LC/MS-MS	2-Dimensional
CDC5L	1.55239	LC/MS-MS	2-Dimensional
STOML2	1.55207	LC/MS-MS	2-Dimensional
ATP5A1	1.55171	LC/MS-MS	2-Dimensional
ATP5O	1.55107	LC/MS-MS	2-Dimensional
RPS15A	1.55073	LC/MS-MS	2-Dimensional
VCP	1.55035	LC/MS-MS	2-Dimensional
PCBP1	1.54899	LC/MS-MS	2-Dimensional
BAG5	1.54879	LC/MS-MS	2-Dimensional
U2AF2	1.54772	LC/MS-MS	2-Dimensional
TSPAN6	1.54723	LC/MS-MS	2-Dimensional
GNS	1.54697	LC/MS-MS	2-Dimensional
TMOD3	1.54691	LC/MS-MS	2-Dimensional
CTPS1	1.54646	LC/MS-MS	2-Dimensional
DNM1L	1.54644	LC/MS-MS	2-Dimensional
RPL12	1.54572	LC/MS-MS	2-Dimensional
DECR1	1.54564	LC/MS-MS	2-Dimensional
ALG3	1.54498	LC/MS-MS	2-Dimensional
CCDC47	1.54479	LC/MS-MS	2-Dimensional
KIF5B	1.54464	LC/MS-MS	2-Dimensional
HSPA2	1.54425	LC/MS-MS	2-Dimensional
FXR1	1.54419	LC/MS-MS	2-Dimensional
NPEPPSL1	1.54402	LC/MS-MS	2-Dimensional
ECHDC1	1.54395	LC/MS-MS	2-Dimensional
GFAP	1.54312	LC/MS-MS	2-Dimensional
MACF1	1.54305	LC/MS-MS	2-Dimensional
NUCB2	1.5424	LC/MS-MS	2-Dimensional
IGF2BP2	1.54235	LC/MS-MS	2-Dimensional
AHSA1	1.54175	LC/MS-MS	2-Dimensional
AP2M1	1.54162	LC/MS-MS	2-Dimensional
RPS23	1.54149	LC/MS-MS	2-Dimensional
NDUFA13	1.54142	LC/MS-MS	2-Dimensional
AP1B1	1.53991	LC/MS-MS	2-Dimensional
BRD4	1.53982	LC/MS-MS	2-Dimensional
ENAH	1.53981	LC/MS-MS	2-Dimensional
ATP5B	1.53978	LC/MS-MS	2-Dimensional
GFPT1	1.53978	LC/MS-MS	2-Dimensional
PRPF6	1.53976	LC/MS-MS	2-Dimensional
GNAI1	1.53867	LC/MS-MS	2-Dimensional
WDR1	1.53843	LC/MS-MS	2-Dimensional
FASN	1.53841	LC/MS-MS	2-Dimensional
HUWE1	1.53832	LC/MS-MS	2-Dimensional
NEDD8	1.5379	LC/MS-MS	2-Dimensional
TRIM22	1.53765	LC/MS-MS	2-Dimensional
EIF2S1	1.53754	LC/MS-MS	2-Dimensional
PKM	1.53747	LC/MS-MS	2-Dimensional
FAU	1.53689	LC/MS-MS	2-Dimensional
EMC8	1.53658	LC/MS-MS	2-Dimensional
STX7	1.53585	LC/MS-MS	2-Dimensional
MOGS	1.53585	LC/MS-MS	2-Dimensional
CTNND1	1.53526	LC/MS-MS	2-Dimensional
MAT2A	1.53512	LC/MS-MS	2-Dimensional
BYSL	1.53442	LC/MS-MS	2-Dimensional
RAB11A	1.53363	LC/MS-MS	2-Dimensional
VDAC1	1.53298	LC/MS-MS	2-Dimensional
YWHAQ	1.53286	LC/MS-MS	2-Dimensional
PPP2R4	1.53259	LC/MS-MS	2-Dimensional
GALNT1	1.53209	LC/MS-MS	2-Dimensional
RPL32	1.53195	LC/MS-MS	2-Dimensional
TP53I3	1.53191	LC/MS-MS	2-Dimensional
RTN4	1.53136	LC/MS-MS	2-Dimensional
HMOX2	1.53123	LC/MS-MS	2-Dimensional
PDIA3	1.53102	LC/MS-MS	2-Dimensional
CKAP4	1.53093	LC/MS-MS	2-Dimensional
CAP1	1.53042	LC/MS-MS	2-Dimensional
HSPBP1	1.53041	LC/MS-MS	2-Dimensional
MDH1	1.53038	LC/MS-MS	2-Dimensional
ECE1	1.53034	LC/MS-MS	2-Dimensional
HEBP2	1.53031	LC/MS-MS	2-Dimensional
NDUFA8	1.53025	LC/MS-MS	2-Dimensional
TGM2	1.529	LC/MS-MS	2-Dimensional
LDHB	1.5289	LC/MS-MS	2-Dimensional
EIF3A	1.52865	LC/MS-MS	2-Dimensional
P4HB	1.52859	LC/MS-MS	2-Dimensional
UGDH	1.52829	LC/MS-MS	2-Dimensional
SFXN1	1.52829	LC/MS-MS	2-Dimensional
HMGB1P1	1.52814	LC/MS-MS	2-Dimensional
EIF1AX	1.52813	LC/MS-MS	2-Dimensional
PITRM1	1.52724	LC/MS-MS	2-Dimensional
SNX12	1.52694	LC/MS-MS	2-Dimensional
PSMD3	1.52644	LC/MS-MS	2-Dimensional
ZMYND15	1.5262	LC/MS-MS	2-Dimensional
RPS25	1.5259	LC/MS-MS	2-Dimensional
PCYT2	1.52551	LC/MS-MS	2-Dimensional
CSDA	1.5251	LC/MS-MS	2-Dimensional
LUC7L2	1.525	LC/MS-MS	2-Dimensional
HDLBP	1.525	LC/MS-MS	2-Dimensional
PSMA1	1.52466	LC/MS-MS	2-Dimensional
HSP90AB3P	1.52464	LC/MS-MS	2-Dimensional
ZFR	1.52439	LC/MS-MS	2-Dimensional
SEC23A	1.52428	LC/MS-MS	2-Dimensional
RSL1D1	1.52415	LC/MS-MS	2-Dimensional
SF3A2	1.52389	LC/MS-MS	2-Dimensional
NENF	1.52388	LC/MS-MS	2-Dimensional
CARS	1.52365	LC/MS-MS	2-Dimensional
EXOC1	1.52334	LC/MS-MS	2-Dimensional
DGCR14	1.52334	LC/MS-MS	2-Dimensional
NUP54	1.52271	LC/MS-MS	2-Dimensional
EHBP1L1	1.52257	LC/MS-MS	2-Dimensional
SMARCE1	1.52257	LC/MS-MS	2-Dimensional
CRK	1.52227	LC/MS-MS	2-Dimensional
DDX39A	1.52215	LC/MS-MS	2-Dimensional
UCHL5	1.52139	LC/MS-MS	2-Dimensional
XPNPEP1	1.52135	LC/MS-MS	2-Dimensional
PPP2CB	1.5212	LC/MS-MS	2-Dimensional
SNRPA	1.52083	LC/MS-MS	2-Dimensional
ACTBL2	1.52049	LC/MS-MS	2-Dimensional
SARS	1.52028	LC/MS-MS	2-Dimensional
RRBP1	1.52022	LC/MS-MS	2-Dimensional
TUBA4A	1.52018	LC/MS-MS	2-Dimensional
C3	1.52016	LC/MS-MS	2-Dimensional
PSMC2	1.52001	LC/MS-MS	2-Dimensional
DHX29	1.51919	LC/MS-MS	2-Dimensional
SYNJ2	1.51867	LC/MS-MS	2-Dimensional
BZW1	1.51787	LC/MS-MS	2-Dimensional
RDBP	1.51785	LC/MS-MS	2-Dimensional
CIRBP	1.5178	LC/MS-MS	2-Dimensional
KLC1	1.51779	LC/MS-MS	2-Dimensional
ARPC5	1.5176	LC/MS-MS	2-Dimensional
RPS20	1.51758	LC/MS-MS	2-Dimensional
PTPN23	1.51757	LC/MS-MS	2-Dimensional
RPL31	1.51751	LC/MS-MS	2-Dimensional
VDAC2	1.51549	LC/MS-MS	2-Dimensional
SFSWAP	1.51537	LC/MS-MS	2-Dimensional
KRT1	1.51513	LC/MS-MS	2-Dimensional
SORBS2	1.51463	LC/MS-MS	2-Dimensional
RPL17	1.51442	LC/MS-MS	2-Dimensional
RPL14	1.51421	LC/MS-MS	2-Dimensional
RNF126	1.5137	LC/MS-MS	2-Dimensional
ARPC1B	1.51309	LC/MS-MS	2-Dimensional
NDUFA9	1.5128	LC/MS-MS	2-Dimensional
PRDX4	1.5122	LC/MS-MS	2-Dimensional
RPL7	1.51141	LC/MS-MS	2-Dimensional
ZCCHC8	1.50991	LC/MS-MS	2-Dimensional
HSD17B10	1.50938	LC/MS-MS	2-Dimensional
UBE2D3	1.50892	LC/MS-MS	2-Dimensional
SRSF4	1.50879	LC/MS-MS	2-Dimensional
RPS4Y1	1.50872	LC/MS-MS	2-Dimensional
RPS17L	1.50869	LC/MS-MS	2-Dimensional
NR2F2	1.50868	LC/MS-MS	2-Dimensional
MYO6	1.50862	LC/MS-MS	2-Dimensional
CHMP3	1.50823	LC/MS-MS	2-Dimensional
ATP2A2	1.50781	LC/MS-MS	2-Dimensional
FLNC	1.50772	LC/MS-MS	2-Dimensional
DPYSL2	1.50752	LC/MS-MS	2-Dimensional
SUB1	1.50706	LC/MS-MS	2-Dimensional
NDUFC2	1.50664	LC/MS-MS	2-Dimensional
MAP4	1.5066	LC/MS-MS	2-Dimensional
RPL37	1.50586	LC/MS-MS	2-Dimensional
KHDRBS1	1.50546	LC/MS-MS	2-Dimensional
AKAP17A	1.50538	LC/MS-MS	2-Dimensional
CHMP5	1.50466	LC/MS-MS	2-Dimensional
DNM2	1.50405	LC/MS-MS	2-Dimensional
MRPL44	1.50402	LC/MS-MS	2-Dimensional
PDAP1	1.50395	LC/MS-MS	2-Dimensional
CALR	1.50363	LC/MS-MS	2-Dimensional
COPRS	1.50361	LC/MS-MS	2-Dimensional
PPP1R13L	1.50332	LC/MS-MS	2-Dimensional
ETFB	1.50301	LC/MS-MS	2-Dimensional
ARPC2	1.50282	LC/MS-MS	2-Dimensional
EHD4	1.50231	LC/MS-MS	2-Dimensional
HSPH1	1.50174	LC/MS-MS	2-Dimensional
CLIC4	1.50028	LC/MS-MS	2-Dimensional
F5	1.50014	LC/MS-MS	2-Dimensional
RPS10P5	1.49991	LC/MS-MS	2-Dimensional
EHD1	1.49945	LC/MS-MS	2-Dimensional
ATP2A1	1.49894	LC/MS-MS	2-Dimensional
LRRFIP2	1.49871	LC/MS-MS	2-Dimensional
DCTN2	1.49847	LC/MS-MS	2-Dimensional
AP1S2	1.49776	LC/MS-MS	2-Dimensional
SLC35B2	1.49767	LC/MS-MS	2-Dimensional
GPKOW	1.49746	LC/MS-MS	2-Dimensional
HNRNPH3	1.49731	LC/MS-MS	2-Dimensional
PSMD1	1.49723	LC/MS-MS	2-Dimensional
PALMD	1.49721	LC/MS-MS	2-Dimensional
NID1	1.497	LC/MS-MS	2-Dimensional
SMARCC2	1.49652	LC/MS-MS	2-Dimensional
ACLY	1.49627	LC/MS-MS	2-Dimensional
SOD1	1.49618	LC/MS-MS	2-Dimensional
RPS26P11	1.49599	LC/MS-MS	2-Dimensional
SPTAN1	1.49582	LC/MS-MS	2-Dimensional
EIF5A	1.4956	LC/MS-MS	2-Dimensional
ARPC5L	1.49535	LC/MS-MS	2-Dimensional
TJAP1	1.49524	LC/MS-MS	2-Dimensional
CNBP	1.49475	LC/MS-MS	2-Dimensional
SDCBP2	1.49466	LC/MS-MS	2-Dimensional
RPL19	1.49443	LC/MS-MS	2-Dimensional
PSMA5	1.49426	LC/MS-MS	2-Dimensional
FH	1.49422	LC/MS-MS	2-Dimensional
MVP	1.49396	LC/MS-MS	2-Dimensional
HNRNPA1	1.49374	LC/MS-MS	2-Dimensional
40427	1.49366	LC/MS-MS	2-Dimensional
DNAJB1	1.49266	LC/MS-MS	2-Dimensional
CAPNS1	1.4925	LC/MS-MS	2-Dimensional
ATIC	1.49238	LC/MS-MS	2-Dimensional
TARDBP	1.49231	LC/MS-MS	2-Dimensional
PSMC1	1.49202	LC/MS-MS	2-Dimensional
EIF3M	1.49198	LC/MS-MS	2-Dimensional
SARNP	1.49191	LC/MS-MS	2-Dimensional
SVIL	1.49188	LC/MS-MS	2-Dimensional
PEA15	1.49165	LC/MS-MS	2-Dimensional
LIMS1	1.49144	LC/MS-MS	2-Dimensional
EIF2S3	1.49121	LC/MS-MS	2-Dimensional
RPL28	1.49119	LC/MS-MS	2-Dimensional
PEBP1	1.49083	LC/MS-MS	2-Dimensional
TUBB3	1.49082	LC/MS-MS	2-Dimensional
SRSF9	1.49072	LC/MS-MS	2-Dimensional
RAN	1.49067	LC/MS-MS	2-Dimensional
GNB2L1	1.49047	LC/MS-MS	2-Dimensional
HSPA1L	1.49046	LC/MS-MS	2-Dimensional
EMC2	1.49007	LC/MS-MS	2-Dimensional
TCOF1	1.48944	LC/MS-MS	2-Dimensional
DIDO1	1.48857	LC/MS-MS	2-Dimensional
HSPA1A	1.48803	LC/MS-MS	2-Dimensional
SCRN1	1.48795	LC/MS-MS	2-Dimensional
GBP1	1.48741	LC/MS-MS	2-Dimensional
RANBP1	1.48708	LC/MS-MS	2-Dimensional
APRT	1.48652	LC/MS-MS	2-Dimensional
YWHAZ	1.4862	LC/MS-MS	2-Dimensional
HPRT1	1.48603	LC/MS-MS	2-Dimensional
REXO2	1.48575	LC/MS-MS	2-Dimensional
EIF4G1	1.48477	LC/MS-MS	2-Dimensional
SH3BGRL3	1.48472	LC/MS-MS	2-Dimensional
TIA1	1.48431	LC/MS-MS	2-Dimensional
TXLNA	1.48425	LC/MS-MS	2-Dimensional
PALLD	1.4837	LC/MS-MS	2-Dimensional
PDCD6IP	1.48327	LC/MS-MS	2-Dimensional
RPL10A	1.48325	LC/MS-MS	2-Dimensional
CACNA1S	1.48323	LC/MS-MS	2-Dimensional
MLYCD	1.48309	LC/MS-MS	2-Dimensional
NECAP2	1.48302	LC/MS-MS	2-Dimensional
FAM114A1	1.48279	LC/MS-MS	2-Dimensional
AHNAK2	1.4818	LC/MS-MS	2-Dimensional
SNRPE	1.48166	LC/MS-MS	2-Dimensional
SET	1.48146	LC/MS-MS	2-Dimensional
HAT1	1.48119	LC/MS-MS	2-Dimensional
PTGES3	1.48074	LC/MS-MS	2-Dimensional
RPS18	1.48059	LC/MS-MS	2-Dimensional
INF2	1.48059	LC/MS-MS	2-Dimensional
VPS29	1.48027	LC/MS-MS	2-Dimensional
GTF2F2	1.48021	LC/MS-MS	2-Dimensional
SMARCB1	1.47928	LC/MS-MS	2-Dimensional
CAST	1.47878	LC/MS-MS	2-Dimensional
AMPD2	1.47872	LC/MS-MS	2-Dimensional
AFAP1	1.47813	LC/MS-MS	2-Dimensional
FBXO31	1.47801	LC/MS-MS	2-Dimensional
RPS27L	1.47724	LC/MS-MS	2-Dimensional
ABCF1	1.47685	LC/MS-MS	2-Dimensional
PSMB5	1.47673	LC/MS-MS	2-Dimensional
SLC25A3	1.47617	LC/MS-MS	2-Dimensional
G6PD	1.47615	LC/MS-MS	2-Dimensional
TBCB	1.47595	LC/MS-MS	2-Dimensional
PPAT	1.47589	LC/MS-MS	2-Dimensional
RPS4X	1.4744	LC/MS-MS	2-Dimensional
HNRNPM	1.47416	LC/MS-MS	2-Dimensional
RPSA	1.47414	LC/MS-MS	2-Dimensional
DDI2	1.47393	LC/MS-MS	2-Dimensional
RFTN1	1.47382	LC/MS-MS	2-Dimensional
AGPS	1.47373	LC/MS-MS	2-Dimensional
TBC1D4	1.47358	LC/MS-MS	2-Dimensional
CCT5	1.47305	LC/MS-MS	2-Dimensional
S100A10	1.47276	LC/MS-MS	2-Dimensional
RNPEP	1.4726	LC/MS-MS	2-Dimensional
DAB2	1.47226	LC/MS-MS	2-Dimensional
SPTBN1	1.47202	LC/MS-MS	2-Dimensional
ERCC3	1.47183	LC/MS-MS	2-Dimensional
ETHE1	1.47168	LC/MS-MS	2-Dimensional
CTNNA1	1.47109	LC/MS-MS	2-Dimensional
CDH5	1.47057	LC/MS-MS	2-Dimensional
IDH1	1.47007	LC/MS-MS	2-Dimensional
PLS3	1.46996	LC/MS-MS	2-Dimensional
FTSJ3	1.46967	LC/MS-MS	2-Dimensional
GPX1	1.46956	LC/MS-MS	2-Dimensional
IGFBP7	1.46913	LC/MS-MS	2-Dimensional
CRKL	1.46789	LC/MS-MS	2-Dimensional
ATXN3	1.4673	LC/MS-MS	2-Dimensional
ZC3HAV1	1.46616	LC/MS-MS	2-Dimensional
NAP1L1	1.46547	LC/MS-MS	2-Dimensional
HNRNPD	1.46536	LC/MS-MS	2-Dimensional
HNRNPH1	1.4644	LC/MS-MS	2-Dimensional
ZNF185	1.46409	LC/MS-MS	2-Dimensional
GNPNAT1	1.46378	LC/MS-MS	2-Dimensional
PEPD	1.46348	LC/MS-MS	2-Dimensional
MAP1B	1.46345	LC/MS-MS	2-Dimensional
CDC42	1.46324	LC/MS-MS	2-Dimensional
RPL11	1.46314	LC/MS-MS	2-Dimensional
PSAP	1.46299	LC/MS-MS	2-Dimensional
RAC1	1.46275	LC/MS-MS	2-Dimensional
STK24	1.46252	LC/MS-MS	2-Dimensional
PABPC1	1.46216	LC/MS-MS	2-Dimensional
CERS2	1.46185	LC/MS-MS	2-Dimensional
PLEC	1.46155	LC/MS-MS	2-Dimensional
HNRNPA3	1.46151	LC/MS-MS	2-Dimensional
PHLDB1	1.46111	LC/MS-MS	2-Dimensional
UQCRB	1.46032	LC/MS-MS	2-Dimensional
SRSF1	1.46	LC/MS-MS	2-Dimensional
CCT6A	1.45985	LC/MS-MS	2-Dimensional
PPIAL4A	1.45931	LC/MS-MS	2-Dimensional
GLG1	1.45872	LC/MS-MS	2-Dimensional
RPS9	1.4586	LC/MS-MS	2-Dimensional
RPLP2	1.45856	LC/MS-MS	2-Dimensional
GNAS	1.45822	LC/MS-MS	2-Dimensional
CSE1L	1.45817	LC/MS-MS	2-Dimensional
PTPN12	1.45801	LC/MS-MS	2-Dimensional
TLN2	1.45778	LC/MS-MS	2-Dimensional
DPYSL3	1.45775	LC/MS-MS	2-Dimensional
CTSD	1.45758	LC/MS-MS	2-Dimensional
RPL36AL	1.45694	LC/MS-MS	2-Dimensional
HSPD1	1.45651	LC/MS-MS	2-Dimensional
FKBP4	1.45636	LC/MS-MS	2-Dimensional
PRKCSH	1.45623	LC/MS-MS	2-Dimensional
ICAM2	1.45574	LC/MS-MS	2-Dimensional
PICALM	1.45571	LC/MS-MS	2-Dimensional
RBFOX1	1.45541	LC/MS-MS	2-Dimensional
LMNA	1.45524	LC/MS-MS	2-Dimensional
RTEL1	1.45464	LC/MS-MS	2-Dimensional
LDHA	1.45463	LC/MS-MS	2-Dimensional
FDFT1	1.45435	LC/MS-MS	2-Dimensional
FUBP1	1.45391	LC/MS-MS	2-Dimensional
OSBP	1.45379	LC/MS-MS	2-Dimensional
ABCF2	1.45369	LC/MS-MS	2-Dimensional
RPL5	1.45344	LC/MS-MS	2-Dimensional
PDLIM5	1.45336	LC/MS-MS	2-Dimensional
RPL22L1	1.45309	LC/MS-MS	2-Dimensional
RAB6A	1.45301	LC/MS-MS	2-Dimensional
TFG	1.45285	LC/MS-MS	2-Dimensional
HDDC2	1.45264	LC/MS-MS	2-Dimensional
FHL3	1.45261	LC/MS-MS	2-Dimensional
EIF1	1.45237	LC/MS-MS	2-Dimensional
MAP2K1	1.45217	LC/MS-MS	2-Dimensional
ARL6IP4	1.45202	LC/MS-MS	2-Dimensional
SEC24C	1.45168	LC/MS-MS	2-Dimensional
BAX	1.45113	LC/MS-MS	2-Dimensional
COX6B1	1.4511	LC/MS-MS	2-Dimensional
WDR11	1.45095	LC/MS-MS	2-Dimensional
HSPA5	1.4509	LC/MS-MS	2-Dimensional
FKBP11	1.45082	LC/MS-MS	2-Dimensional
RPL7A	1.45081	LC/MS-MS	2-Dimensional
GALT	1.45049	LC/MS-MS	2-Dimensional
STX12	1.45029	LC/MS-MS	2-Dimensional
COX5A	1.44993	LC/MS-MS	2-Dimensional
ARF6	1.44981	LC/MS-MS	2-Dimensional
GART	1.44972	LC/MS-MS	2-Dimensional
PTBP1	1.44932	LC/MS-MS	2-Dimensional
DST	1.44929	LC/MS-MS	2-Dimensional
P4HA2	1.44865	LC/MS-MS	2-Dimensional
RPS11	1.44824	LC/MS-MS	2-Dimensional
UBE2V2	1.44821	LC/MS-MS	2-Dimensional
IQGAP1	1.44807	LC/MS-MS	2-Dimensional
RAP1GDS1	1.448	LC/MS-MS	2-Dimensional
TMSB10	1.44799	LC/MS-MS	2-Dimensional
PGK1	1.44716	LC/MS-MS	2-Dimensional
SAFB	1.44696	LC/MS-MS	2-Dimensional
PTPRF	1.44689	LC/MS-MS	2-Dimensional
RPS12	1.44665	LC/MS-MS	2-Dimensional
PPP6C	1.44662	LC/MS-MS	2-Dimensional
LGALS3	1.44652	LC/MS-MS	2-Dimensional
TPT1	1.4461	LC/MS-MS	2-Dimensional
RANGAP1	1.44598	LC/MS-MS	2-Dimensional
HYOU1	1.44588	LC/MS-MS	2-Dimensional
RPL34	1.44588	LC/MS-MS	2-Dimensional
UBE2L3	1.44574	LC/MS-MS	2-Dimensional
COPB2	1.44566	LC/MS-MS	2-Dimensional
PLOD1	1.44544	LC/MS-MS	2-Dimensional
ESAM	1.4452	LC/MS-MS	2-Dimensional
COMMD6	1.44427	LC/MS-MS	2-Dimensional
PPP1R14B	1.444	LC/MS-MS	2-Dimensional
CRELD2	1.44378	LC/MS-MS	2-Dimensional
RAB3B	1.44292	LC/MS-MS	2-Dimensional
RPL18	1.44284	LC/MS-MS	2-Dimensional
XRCC5	1.44275	LC/MS-MS	2-Dimensional
ATP5J	1.44196	LC/MS-MS	2-Dimensional
EIF4A1	1.44174	LC/MS-MS	2-Dimensional
FLRT2	1.4415	LC/MS-MS	2-Dimensional
SKP1	1.44014	LC/MS-MS	2-Dimensional
KTN1	1.44002	LC/MS-MS	2-Dimensional
NUDCD1	1.43973	LC/MS-MS	2-Dimensional
TCP1	1.43921	LC/MS-MS	2-Dimensional
PPP6R3	1.4392	LC/MS-MS	2-Dimensional
NUDCD2	1.43914	LC/MS-MS	2-Dimensional
DHX9	1.43889	LC/MS-MS	2-Dimensional
BCORP1	1.43845	LC/MS-MS	2-Dimensional
LRRC59	1.43784	LC/MS-MS	2-Dimensional
RPL13A	1.4377	LC/MS-MS	2-Dimensional
DDAH2	1.43763	LC/MS-MS	2-Dimensional
CHP1	1.4366	LC/MS-MS	2-Dimensional
DNAJB11	1.4365	LC/MS-MS	2-Dimensional
LSM12	1.43642	LC/MS-MS	2-Dimensional
HSPA9	1.43626	LC/MS-MS	2-Dimensional
TLN1	1.43598	LC/MS-MS	2-Dimensional
BOP1	1.43577	LC/MS-MS	2-Dimensional
GMPPB	1.43575	LC/MS-MS	2-Dimensional
RPS14	1.43571	LC/MS-MS	2-Dimensional
EEF2	1.43569	LC/MS-MS	2-Dimensional
LAMB1	1.43527	LC/MS-MS	2-Dimensional
ANXA5	1.43512	LC/MS-MS	2-Dimensional
SND1	1.43478	LC/MS-MS	2-Dimensional
PPIB	1.43449	LC/MS-MS	2-Dimensional
HADHB	1.43442	LC/MS-MS	2-Dimensional
MDH2	1.43285	LC/MS-MS	2-Dimensional
EIF5	1.43261	LC/MS-MS	2-Dimensional
ARHGEF1	1.43222	LC/MS-MS	2-Dimensional
RAI14	1.43145	LC/MS-MS	2-Dimensional
ITGB3	1.4312	LC/MS-MS	2-Dimensional
THBS1	1.43055	LC/MS-MS	2-Dimensional
MARS	1.43014	LC/MS-MS	2-Dimensional
CABP7	1.43012	LC/MS-MS	2-Dimensional
RPS28	1.42965	LC/MS-MS	2-Dimensional
EIF3G	1.42953	LC/MS-MS	2-Dimensional
RAD23B	1.42837	LC/MS-MS	2-Dimensional
NUCKS1	1.42816	LC/MS-MS	2-Dimensional
RAD50	1.42799	LC/MS-MS	2-Dimensional
DFFA	1.4277	LC/MS-MS	2-Dimensional
RPL3L	1.42704	LC/MS-MS	2-Dimensional
GSTP1	1.42594	LC/MS-MS	2-Dimensional
KATNAL2	1.42586	LC/MS-MS	2-Dimensional
PRDX5	1.42522	LC/MS-MS	2-Dimensional
PYCARD	1.42449	LC/MS-MS	2-Dimensional
UBA1	1.42418	LC/MS-MS	2-Dimensional
CALM1	1.42396	LC/MS-MS	2-Dimensional
RAB11B	1.42382	LC/MS-MS	2-Dimensional
TNS1	1.42355	LC/MS-MS	2-Dimensional
GALNT2	1.42349	LC/MS-MS	2-Dimensional
QARS	1.42344	LC/MS-MS	2-Dimensional
RPS2	1.42338	LC/MS-MS	2-Dimensional
VPS36	1.42319	LC/MS-MS	2-Dimensional
NOP58	1.42318	LC/MS-MS	2-Dimensional
PDIA4	1.42316	LC/MS-MS	2-Dimensional
TUBB4A	1.4231	LC/MS-MS	2-Dimensional
SUMF2	1.4224	LC/MS-MS	2-Dimensional
MARCKS	1.42192	LC/MS-MS	2-Dimensional
S100A13	1.42173	LC/MS-MS	2-Dimensional
EPRS	1.42136	LC/MS-MS	2-Dimensional
KIAA1305	1.42113	LC/MS-MS	2-Dimensional
DDX54	1.42043	LC/MS-MS	2-Dimensional
ELAVL1	1.42034	LC/MS-MS	2-Dimensional
ATXN2L	1.42025	LC/MS-MS	2-Dimensional
CCDC88A	1.4202	LC/MS-MS	2-Dimensional
TEP1	1.41997	LC/MS-MS	2-Dimensional
EIF3K	1.41996	LC/MS-MS	2-Dimensional
GAPDH	1.41905	LC/MS-MS	2-Dimensional
PSMB7	1.4185	LC/MS-MS	2-Dimensional
EFTUD2	1.41787	LC/MS-MS	2-Dimensional
TUBA1C	1.41777	LC/MS-MS	2-Dimensional
TMX3	1.41755	LC/MS-MS	2-Dimensional
ACTN1	1.41726	LC/MS-MS	2-Dimensional
KHSRP	1.41589	LC/MS-MS	2-Dimensional
PIN1	1.41587	LC/MS-MS	2-Dimensional
DNAJC5	1.41477	LC/MS-MS	2-Dimensional
EIF2S2	1.41468	LC/MS-MS	2-Dimensional
ADPRHL2	1.41425	LC/MS-MS	2-Dimensional
SYNJ1	1.41421	LC/MS-MS	2-Dimensional
MAGOHB	1.41409	LC/MS-MS	2-Dimensional
CLSTN2	1.4139	LC/MS-MS	2-Dimensional
CUL4A	1.41276	LC/MS-MS	2-Dimensional
HCLS1	1.41275	LC/MS-MS	2-Dimensional
PGLS	1.41213	LC/MS-MS	2-Dimensional
SBDS	1.41174	LC/MS-MS	2-Dimensional
HNRNPF	1.41116	LC/MS-MS	2-Dimensional
USP5	1.41087	LC/MS-MS	2-Dimensional
RPA3	1.41077	LC/MS-MS	2-Dimensional
INTS3	1.41076	LC/MS-MS	2-Dimensional
APEX1	1.41011	LC/MS-MS	2-Dimensional
FN1	1.41006	LC/MS-MS	2-Dimensional
GSN	1.40997	LC/MS-MS	2-Dimensional
SF3B1	1.40964	LC/MS-MS	2-Dimensional
RPS3A	1.40925	LC/MS-MS	2-Dimensional
SIGLEC7	1.40892	LC/MS-MS	2-Dimensional
EBNA1BP2	1.40878	LC/MS-MS	2-Dimensional
IQGAP2	1.40844	LC/MS-MS	2-Dimensional
RPS27A	1.4077	LC/MS-MS	2-Dimensional
RPL36	1.40696	LC/MS-MS	2-Dimensional
MAPK3	1.40675	LC/MS-MS	2-Dimensional
MIF	1.4067	LC/MS-MS	2-Dimensional
HSPA8	1.40629	LC/MS-MS	2-Dimensional
EHD3	1.40612	LC/MS-MS	2-Dimensional
FAH	1.40566	LC/MS-MS	2-Dimensional
RUVBL1	1.40552	LC/MS-MS	2-Dimensional
PREP	1.40552	LC/MS-MS	2-Dimensional
RECQL	1.4053	LC/MS-MS	2-Dimensional
EEF1B2	1.40517	LC/MS-MS	2-Dimensional
MATR3	1.40503	LC/MS-MS	2-Dimensional
HNRPDL	1.40497	LC/MS-MS	2-Dimensional
CASP8	1.40489	LC/MS-MS	2-Dimensional
CDC42BPB	1.40457	LC/MS-MS	2-Dimensional
SCAND3	1.40429	LC/MS-MS	2-Dimensional
SERBP1	1.40342	LC/MS-MS	2-Dimensional
EIF3C	1.40147	LC/MS-MS	2-Dimensional
ILF3	1.40025	LC/MS-MS	2-Dimensional
HIST1H2AA	1.40019	LC/MS-MS	2-Dimensional
RPL15	1.40013	LC/MS-MS	2-Dimensional
YWHAB	1.40003	LC/MS-MS	2-Dimensional
C9orf50	1.39948	LC/MS-MS	2-Dimensional
TPM3	1.39796	LC/MS-MS	2-Dimensional
CCT8	1.39736	LC/MS-MS	2-Dimensional
TRIOBP	1.39733	LC/MS-MS	2-Dimensional
MLLT4	1.39723	LC/MS-MS	2-Dimensional
NNT	1.39649	LC/MS-MS	2-Dimensional
DYNC1LI1	1.39613	LC/MS-MS	2-Dimensional
CD9	1.39606	LC/MS-MS	2-Dimensional
LYPLA2	1.396	LC/MS-MS	2-Dimensional
IDH2	1.39584	LC/MS-MS	2-Dimensional
SEC22B	1.39546	LC/MS-MS	2-Dimensional
SHC1	1.39528	LC/MS-MS	2-Dimensional
REPIN1	1.39445	LC/MS-MS	2-Dimensional
SCFD1	1.39411	LC/MS-MS	2-Dimensional
SLC25A5	1.39393	LC/MS-MS	2-Dimensional
EEF1D	1.39332	LC/MS-MS	2-Dimensional
DDX47	1.39302	LC/MS-MS	2-Dimensional
PHB	1.39279	LC/MS-MS	2-Dimensional
MRPL12	1.39265	LC/MS-MS	2-Dimensional
ABCE1	1.39254	LC/MS-MS	2-Dimensional
UNC45A	1.39218	LC/MS-MS	2-Dimensional
CYFIP2	1.39163	LC/MS-MS	2-Dimensional
METAP2	1.39067	LC/MS-MS	2-Dimensional
CTTN	1.39051	LC/MS-MS	2-Dimensional
GDI2	1.38973	LC/MS-MS	2-Dimensional
SLC9A2	1.38955	LC/MS-MS	2-Dimensional
GOLGA2	1.38933	LC/MS-MS	2-Dimensional
FAM213A	1.38928	LC/MS-MS	2-Dimensional
STAT3	1.38892	LC/MS-MS	2-Dimensional
MAP1S	1.38823	LC/MS-MS	2-Dimensional
COX5B	1.38781	LC/MS-MS	2-Dimensional
SAFB2	1.38749	LC/MS-MS	2-Dimensional
HOOK3	1.38725	LC/MS-MS	2-Dimensional
CAPZA1	1.38711	LC/MS-MS	2-Dimensional
PDS5B	1.3868	LC/MS-MS	2-Dimensional
POSTN	1.3868	LC/MS-MS	2-Dimensional
AFG3L2	1.38626	LC/MS-MS	2-Dimensional
FDXR	1.3862	LC/MS-MS	2-Dimensional
HSP90AB2P	1.38614	LC/MS-MS	2-Dimensional
OAS1	1.38608	LC/MS-MS	2-Dimensional
ANKRD1	1.38564	LC/MS-MS	2-Dimensional
NARS	1.38562	LC/MS-MS	2-Dimensional
APMAP	1.38539	LC/MS-MS	2-Dimensional
MTHFD1	1.38512	LC/MS-MS	2-Dimensional
PDCL3	1.38489	LC/MS-MS	2-Dimensional
UTRN	1.38483	LC/MS-MS	2-Dimensional
CAPN2	1.38427	LC/MS-MS	2-Dimensional
KIAA1109	1.384	LC/MS-MS	2-Dimensional
C22orf28	1.38396	LC/MS-MS	2-Dimensional
RPL26	1.38381	LC/MS-MS	2-Dimensional
MSN	1.38361	LC/MS-MS	2-Dimensional
CEP170	1.38358	LC/MS-MS	2-Dimensional
AKR1C3	1.38349	LC/MS-MS	2-Dimensional
CCT4	1.38327	LC/MS-MS	2-Dimensional
RPL8	1.38314	LC/MS-MS	2-Dimensional
RPL13	1.38199	LC/MS-MS	2-Dimensional
HOOK2	1.38194	LC/MS-MS	2-Dimensional
AHNAK	1.38158	LC/MS-MS	2-Dimensional
DDX3X	1.38142	LC/MS-MS	2-Dimensional
BCAS2	1.38137	LC/MS-MS	2-Dimensional
P4HA1	1.38131	LC/MS-MS	2-Dimensional
EIF4EBP1	1.38125	LC/MS-MS	2-Dimensional
ACAA2	1.38108	LC/MS-MS	2-Dimensional
TPM2	1.38105	LC/MS-MS	2-Dimensional
TSC22D1	1.38104	LC/MS-MS	2-Dimensional
SAE1	1.38067	LC/MS-MS	2-Dimensional
ACTN4	1.38016	LC/MS-MS	2-Dimensional
TMEM43	1.38015	LC/MS-MS	2-Dimensional
CALU	1.38001	LC/MS-MS	2-Dimensional
EEF1G	1.37969	LC/MS-MS	2-Dimensional
ACTB	1.37961	LC/MS-MS	2-Dimensional
STXBP2	1.3796	LC/MS-MS	2-Dimensional
COPA	1.37896	LC/MS-MS	2-Dimensional
PPFIBP1	1.3787	LC/MS-MS	2-Dimensional
PUF60	1.37796	LC/MS-MS	2-Dimensional
EIF3I	1.37733	LC/MS-MS	2-Dimensional
TNPO1	1.37702	LC/MS-MS	2-Dimensional
SNRPD2	1.37661	LC/MS-MS	2-Dimensional
ENSA	1.37636	LC/MS-MS	2-Dimensional
NDUFS1	1.37524	LC/MS-MS	2-Dimensional
RPL26L1	1.375	LC/MS-MS	2-Dimensional
PFDN5	1.3746	LC/MS-MS	2-Dimensional
THBS2	1.37435	LC/MS-MS	2-Dimensional
CLTC	1.37355	LC/MS-MS	2-Dimensional
CAPRIN1	1.37343	LC/MS-MS	2-Dimensional
MAP3K3	1.37293	LC/MS-MS	2-Dimensional
TPI1	1.37287	LC/MS-MS	2-Dimensional
UQCRC2	1.37246	LC/MS-MS	2-Dimensional
EIF3H	1.37218	LC/MS-MS	2-Dimensional
MKI67	1.37137	LC/MS-MS	2-Dimensional
GNG12	1.37105	LC/MS-MS	2-Dimensional
RPL6	1.37094	LC/MS-MS	2-Dimensional
HNRNPA0	1.37092	LC/MS-MS	2-Dimensional
FKBP1A	1.37084	LC/MS-MS	2-Dimensional
TCEB2	1.37047	LC/MS-MS	2-Dimensional
DDX17	1.37037	LC/MS-MS	2-Dimensional
TBCE	1.36964	LC/MS-MS	2-Dimensional
SFPQ	1.3696	LC/MS-MS	2-Dimensional
IMMT	1.36959	LC/MS-MS	2-Dimensional
TUBA1A	1.36956	LC/MS-MS	2-Dimensional
DBNL	1.3691	LC/MS-MS	2-Dimensional
UBAP2L	1.36901	LC/MS-MS	2-Dimensional
HOMER3	1.36856	LC/MS-MS	2-Dimensional
RPS5	1.36804	LC/MS-MS	2-Dimensional
RRP1	1.36796	LC/MS-MS	2-Dimensional
EHD2	1.36778	LC/MS-MS	2-Dimensional
CNN2	1.36774	LC/MS-MS	2-Dimensional
SF1	1.36728	LC/MS-MS	2-Dimensional
NHP2L1	1.36727	LC/MS-MS	2-Dimensional
PRPSAP1	1.36726	LC/MS-MS	2-Dimensional
ACTR3	1.36726	LC/MS-MS	2-Dimensional
CYR61	1.36713	LC/MS-MS	2-Dimensional
ANXA4	1.36703	LC/MS-MS	2-Dimensional
G3BP1	1.36654	LC/MS-MS	2-Dimensional
TBL3	1.36644	LC/MS-MS	2-Dimensional
NACA	1.36637	LC/MS-MS	2-Dimensional
PFKP	1.36634	LC/MS-MS	2-Dimensional
PRDX6	1.36621	LC/MS-MS	2-Dimensional
RAD23A	1.36611	LC/MS-MS	2-Dimensional
HNRNPA1L2	1.36604	LC/MS-MS	2-Dimensional
NAA38	1.36561	LC/MS-MS	2-Dimensional
COTL1	1.36535	LC/MS-MS	2-Dimensional
BAG3	1.36533	LC/MS-MS	2-Dimensional
RAB25	1.36483	LC/MS-MS	2-Dimensional
CBX1	1.36447	LC/MS-MS	2-Dimensional
RPS13	1.36444	LC/MS-MS	2-Dimensional
GPD2	1.36426	LC/MS-MS	2-Dimensional
RBBP4	1.36396	LC/MS-MS	2-Dimensional
ITPA	1.36319	LC/MS-MS	2-Dimensional
PRPF19	1.36314	LC/MS-MS	2-Dimensional
TOMM34	1.36273	LC/MS-MS	2-Dimensional
DYNC1I2	1.36266	LC/MS-MS	2-Dimensional
HIST1H1C	1.36216	LC/MS-MS	2-Dimensional
HNRNPA2B1	1.36206	LC/MS-MS	2-Dimensional
TNKS1BP1	1.36205	LC/MS-MS	2-Dimensional
WDR46	1.36136	LC/MS-MS	2-Dimensional
EHHADH	1.36056	LC/MS-MS	2-Dimensional
COL4A1	1.36047	LC/MS-MS	2-Dimensional
RPS16	1.36037	LC/MS-MS	2-Dimensional
HNRNPC	1.36008	LC/MS-MS	2-Dimensional
ANXA3	1.35976	LC/MS-MS	2-Dimensional
STK32C	1.35937	LC/MS-MS	2-Dimensional
RCC2	1.35867	LC/MS-MS	2-Dimensional
LMNB2	1.35854	LC/MS-MS	2-Dimensional
HSP90AB4P	1.35832	LC/MS-MS	2-Dimensional
ALCAM	1.35795	LC/MS-MS	2-Dimensional
SKIV2L2	1.35794	LC/MS-MS	2-Dimensional
RPL21	1.3576	LC/MS-MS	2-Dimensional
LCP1	1.35632	LC/MS-MS	2-Dimensional
CRIP2	1.3562	LC/MS-MS	2-Dimensional
GOLGA4	1.35594	LC/MS-MS	2-Dimensional
DDX5	1.35593	LC/MS-MS	2-Dimensional
NME2P1	1.35574	LC/MS-MS	2-Dimensional
SOX30	1.35519	LC/MS-MS	2-Dimensional
EFHD2	1.35464	LC/MS-MS	2-Dimensional
RPS24	1.35443	LC/MS-MS	2-Dimensional
TRPV2	1.35442	LC/MS-MS	2-Dimensional
DTYMK	1.35228	LC/MS-MS	2-Dimensional
PRDX2	1.35213	LC/MS-MS	2-Dimensional
CRMP1	1.35203	LC/MS-MS	2-Dimensional
SLC25A6	1.35177	LC/MS-MS	2-Dimensional
HNRNPU	1.35141	LC/MS-MS	2-Dimensional
TXNL1	1.35112	LC/MS-MS	2-Dimensional
UQCRH	1.3511	LC/MS-MS	2-Dimensional
PSMA3	1.34924	LC/MS-MS	2-Dimensional
FLNB	1.34869	LC/MS-MS	2-Dimensional
MYH10	1.3486	LC/MS-MS	2-Dimensional
HMGA1	1.34789	LC/MS-MS	2-Dimensional
SH3GL1	1.34754	LC/MS-MS	2-Dimensional
TOM1L2	1.34749	LC/MS-MS	2-Dimensional
TJP1	1.34745	LC/MS-MS	2-Dimensional
INA	1.34735	LC/MS-MS	2-Dimensional
PVR	1.34697	LC/MS-MS	2-Dimensional
ARHGDIB	1.3465	LC/MS-MS	2-Dimensional
C8orf82	1.34534	LC/MS-MS	2-Dimensional
RPL35	1.34519	LC/MS-MS	2-Dimensional
CNPY4	1.34499	LC/MS-MS	2-Dimensional
TPR	1.3448	LC/MS-MS	2-Dimensional
PPP1R18	1.34446	LC/MS-MS	2-Dimensional
EEF1A1P5	1.34407	LC/MS-MS	2-Dimensional
IPO9	1.34406	LC/MS-MS	2-Dimensional
NPM1	1.34381	LC/MS-MS	2-Dimensional
RAC2	1.34363	LC/MS-MS	2-Dimensional
EIF4B	1.34329	LC/MS-MS	2-Dimensional
VCL	1.34293	LC/MS-MS	2-Dimensional
SDPR	1.34285	LC/MS-MS	2-Dimensional
SERPINF1	1.3423	LC/MS-MS	2-Dimensional
NAA10	1.34204	LC/MS-MS	2-Dimensional
DHX16	1.34199	LC/MS-MS	2-Dimensional
PPP4C	1.3405	LC/MS-MS	2-Dimensional
PPP2R2A	1.34007	LC/MS-MS	2-Dimensional
RBMX	1.33981	LC/MS-MS	2-Dimensional
PSMA8	1.33955	LC/MS-MS	2-Dimensional
RALY	1.33918	LC/MS-MS	2-Dimensional
EPHA2	1.33894	LC/MS-MS	2-Dimensional
PDLIM1	1.33887	LC/MS-MS	2-Dimensional
GALNT7	1.33838	LC/MS-MS	2-Dimensional
HSP90AB1	1.3383	LC/MS-MS	2-Dimensional
EFEMP1	1.33829	LC/MS-MS	2-Dimensional
FMR1	1.33774	LC/MS-MS	2-Dimensional
SRRT	1.33764	LC/MS-MS	2-Dimensional
SDCBP	1.33735	LC/MS-MS	2-Dimensional
TAX1BP3	1.33714	LC/MS-MS	2-Dimensional
FYN	1.33712	LC/MS-MS	2-Dimensional
ENO3	1.33696	LC/MS-MS	2-Dimensional
RPL18A	1.33694	LC/MS-MS	2-Dimensional
ADAR	1.33688	LC/MS-MS	2-Dimensional
CLEC14A	1.33666	LC/MS-MS	2-Dimensional
MPZL2	1.33598	LC/MS-MS	2-Dimensional
LAMC1	1.33578	LC/MS-MS	2-Dimensional
EPB41L3	1.33527	LC/MS-MS	2-Dimensional
TRIP10	1.33523	LC/MS-MS	2-Dimensional
PSMA2	1.33498	LC/MS-MS	2-Dimensional
GOLGA5	1.33447	LC/MS-MS	2-Dimensional
CAV1	1.33371	LC/MS-MS	2-Dimensional
MAMDC2	1.33367	LC/MS-MS	2-Dimensional
CHCHD3	1.33322	LC/MS-MS	2-Dimensional
CHMP4A	1.33322	LC/MS-MS	2-Dimensional
STAT1	1.33312	LC/MS-MS	2-Dimensional
SFN	1.33304	LC/MS-MS	2-Dimensional
CD44	1.33219	LC/MS-MS	2-Dimensional
PSMB3	1.33147	LC/MS-MS	2-Dimensional
CFL1	1.33115	LC/MS-MS	2-Dimensional
SRSF3	1.33053	LC/MS-MS	2-Dimensional
AARS	1.33042	LC/MS-MS	2-Dimensional
CKAP5	1.33006	LC/MS-MS	2-Dimensional
PTRF	1.32998	LC/MS-MS	2-Dimensional
CPNE1	1.32991	LC/MS-MS	2-Dimensional
SRSF6	1.3292	LC/MS-MS	2-Dimensional
PKD2	1.32874	LC/MS-MS	2-Dimensional
PDCD4	1.32872	LC/MS-MS	2-Dimensional
RANBP2	1.32837	LC/MS-MS	2-Dimensional
GDI1	1.32787	LC/MS-MS	2-Dimensional
HIST3H3	1.32678	LC/MS-MS	2-Dimensional
RPL10L	1.32561	LC/MS-MS	2-Dimensional
MYO1C	1.32543	LC/MS-MS	2-Dimensional
OTUD6B	1.32473	LC/MS-MS	2-Dimensional
SERPINH1	1.32458	LC/MS-MS	2-Dimensional
CAD	1.32456	LC/MS-MS	2-Dimensional
ACO1	1.32433	LC/MS-MS	2-Dimensional
TUBB	1.32371	LC/MS-MS	2-Dimensional
PACSIN2	1.32368	LC/MS-MS	2-Dimensional
COL3A1	1.32363	LC/MS-MS	2-Dimensional
GSR	1.3234	LC/MS-MS	2-Dimensional
DDX21	1.32329	LC/MS-MS	2-Dimensional
RBM25	1.3229	LC/MS-MS	2-Dimensional
PRKAR2A	1.3227	LC/MS-MS	2-Dimensional
NES	1.32262	LC/MS-MS	2-Dimensional
ARHGAP35	1.3225	LC/MS-MS	2-Dimensional
MYH9	1.32228	LC/MS-MS	2-Dimensional
BASP1	1.32219	LC/MS-MS	2-Dimensional
COMT	1.32205	LC/MS-MS	2-Dimensional
VAMP8	1.32156	LC/MS-MS	2-Dimensional
AIFM1	1.32134	LC/MS-MS	2-Dimensional
ABLIM1	1.3213	LC/MS-MS	2-Dimensional
EEF1A1	1.32067	LC/MS-MS	2-Dimensional
SRSF7	1.32003	LC/MS-MS	2-Dimensional
OSR2	1.31926	LC/MS-MS	2-Dimensional
ESD	1.31918	LC/MS-MS	2-Dimensional
SF3B3	1.31913	LC/MS-MS	2-Dimensional
ARMC9	1.31882	LC/MS-MS	2-Dimensional
CAPZA2	1.31861	LC/MS-MS	2-Dimensional
TAGLN2	1.31827	LC/MS-MS	2-Dimensional
NCL	1.31759	LC/MS-MS	2-Dimensional
TBRG1	1.31575	LC/MS-MS	2-Dimensional
RPS17	1.31545	LC/MS-MS	2-Dimensional
FKBP5	1.31506	LC/MS-MS	2-Dimensional
BANF1	1.31498	LC/MS-MS	2-Dimensional
TMSB4X	1.31482	LC/MS-MS	2-Dimensional
VAPA	1.31433	LC/MS-MS	2-Dimensional
RPL29	1.31396	LC/MS-MS	2-Dimensional
PTX3	1.31243	LC/MS-MS	2-Dimensional
PFN1	1.31191	LC/MS-MS	2-Dimensional
TAF15	1.31191	LC/MS-MS	2-Dimensional
HNRNPK	1.31189	LC/MS-MS	2-Dimensional
HP1BP3	1.31042	LC/MS-MS	2-Dimensional
ENO1	1.31016	LC/MS-MS	2-Dimensional
PSMC6	1.30999	LC/MS-MS	2-Dimensional
DBN1	1.30958	LC/MS-MS	2-Dimensional
TXNDC17	1.3084	LC/MS-MS	2-Dimensional
DDX23	1.30836	LC/MS-MS	2-Dimensional
FSCN1	1.308	LC/MS-MS	2-Dimensional
SLC25A4	1.30796	LC/MS-MS	2-Dimensional
SFXN2	1.30736	LC/MS-MS	2-Dimensional
CTNNB1	1.30719	LC/MS-MS	2-Dimensional
SNRPF	1.30641	LC/MS-MS	2-Dimensional
DHX38	1.30426	LC/MS-MS	2-Dimensional
PSMA7	1.30415	LC/MS-MS	2-Dimensional
KPNA3	1.30309	LC/MS-MS	2-Dimensional
COPZ1	1.30282	LC/MS-MS	2-Dimensional
FLNA	1.30258	LC/MS-MS	2-Dimensional
UNQ3061	1.30243	LC/MS-MS	2-Dimensional
RBM14	1.3022	LC/MS-MS	2-Dimensional
DAZAP1	1.30211	LC/MS-MS	2-Dimensional
UBXN7	1.30144	LC/MS-MS	2-Dimensional
A2M	1.30123	LC/MS-MS	2-Dimensional
LGALS1	1.30122	LC/MS-MS	2-Dimensional
PRPF8	1.30122	LC/MS-MS	2-Dimensional
SHMT2	1.301	LC/MS-MS	2-Dimensional
SNAP29	1.30008	LC/MS-MS	2-Dimensional
DAPK3	1.30007	LC/MS-MS	2-Dimensional
NOLC1	1.29897	LC/MS-MS	2-Dimensional
KIF1C	1.29804	LC/MS-MS	2-Dimensional
TUBB6	1.29786	LC/MS-MS	2-Dimensional
PAFAH1B2	1.29745	LC/MS-MS	2-Dimensional
FBLIM1	1.29738	LC/MS-MS	2-Dimensional
CFL2	1.29714	LC/MS-MS	2-Dimensional
OR5B12	1.29713	LC/MS-MS	2-Dimensional
RPL4	1.29657	LC/MS-MS	2-Dimensional
PLCB3	1.29551	LC/MS-MS	2-Dimensional
EPS15	1.29487	LC/MS-MS	2-Dimensional
VIM	1.29456	LC/MS-MS	2-Dimensional
PSMD5	1.29372	LC/MS-MS	2-Dimensional
PCNA	1.29358	LC/MS-MS	2-Dimensional
CENPB	1.29354	LC/MS-MS	2-Dimensional
PTMA	1.29335	LC/MS-MS	2-Dimensional
VARS	1.29288	LC/MS-MS	2-Dimensional
ZC3H18	1.29196	LC/MS-MS	2-Dimensional
APOB	1.29145	LC/MS-MS	2-Dimensional
FEN1	1.29128	LC/MS-MS	2-Dimensional
FLT3	1.29104	LC/MS-MS	2-Dimensional
C1QBP	1.29064	LC/MS-MS	2-Dimensional
PRRC2C	1.2905	LC/MS-MS	2-Dimensional
EZR	1.29011	LC/MS-MS	2-Dimensional
COX20	1.28987	LC/MS-MS	2-Dimensional
EIF4H	1.28889	LC/MS-MS	2-Dimensional
ARHGDIA	1.28847	LC/MS-MS	2-Dimensional
DDOST	1.28834	LC/MS-MS	2-Dimensional
RPS15	1.28744	LC/MS-MS	2-Dimensional
RAB5C	1.28703	LC/MS-MS	2-Dimensional
RSU1	1.28689	LC/MS-MS	2-Dimensional
TUBB2A	1.28659	LC/MS-MS	2-Dimensional
ANP32B	1.28645	LC/MS-MS	2-Dimensional
FKBP3	1.2864	LC/MS-MS	2-Dimensional
SMC3	1.28551	LC/MS-MS	2-Dimensional
TMPO	1.28498	LC/MS-MS	2-Dimensional
RPP38	1.28477	LC/MS-MS	2-Dimensional
CLTA	1.28466	LC/MS-MS	2-Dimensional
PPIA	1.28369	LC/MS-MS	2-Dimensional
HSP90AA4P	1.28355	LC/MS-MS	2-Dimensional
PPP2R1A	1.28336	LC/MS-MS	2-Dimensional
PDLIM4	1.28328	LC/MS-MS	2-Dimensional
ILK	1.28305	LC/MS-MS	2-Dimensional
UBA6	1.28281	LC/MS-MS	2-Dimensional
CTGF	1.2827	LC/MS-MS	2-Dimensional
HIST1H1A	1.28078	LC/MS-MS	2-Dimensional
SDHA	1.2792	LC/MS-MS	2-Dimensional
MAGED2	1.27901	LC/MS-MS	2-Dimensional
TUBB1	1.27841	LC/MS-MS	2-Dimensional
PGAM1	1.27834	LC/MS-MS	2-Dimensional
NUMA1	1.27828	LC/MS-MS	2-Dimensional
BAG2	1.27656	LC/MS-MS	2-Dimensional
OGT	1.27619	LC/MS-MS	2-Dimensional
MYL12A	1.27597	LC/MS-MS	2-Dimensional
KIAA1279	1.27579	LC/MS-MS	2-Dimensional
ANKFY1	1.27558	LC/MS-MS	2-Dimensional
KANK3	1.27546	LC/MS-MS	2-Dimensional
ACTR1B	1.27544	LC/MS-MS	2-Dimensional
PPP3CA	1.27469	LC/MS-MS	2-Dimensional
HNRNPUL2	1.27425	LC/MS-MS	2-Dimensional
TGFBI	1.27337	LC/MS-MS	2-Dimensional
CTTNBP2NL	1.27266	LC/MS-MS	2-Dimensional
LARP1	1.27227	LC/MS-MS	2-Dimensional
40431	1.27182	LC/MS-MS	2-Dimensional
GRHPR	1.2713	LC/MS-MS	2-Dimensional
PARK7	1.27101	LC/MS-MS	2-Dimensional
HDGF	1.26902	LC/MS-MS	2-Dimensional
DNAH9	1.26841	LC/MS-MS	2-Dimensional
CAPZB	1.26792	LC/MS-MS	2-Dimensional
MFN1	1.26706	LC/MS-MS	2-Dimensional
ZC3H14	1.26694	LC/MS-MS	2-Dimensional
TRA2B	1.26635	LC/MS-MS	2-Dimensional
LMNB1	1.26501	LC/MS-MS	2-Dimensional
MAP2	1.26422	LC/MS-MS	2-Dimensional
PTTG1IP	1.26378	LC/MS-MS	2-Dimensional
HSPB1	1.26358	LC/MS-MS	2-Dimensional
NONO	1.26328	LC/MS-MS	2-Dimensional
NDUFS5	1.26304	LC/MS-MS	2-Dimensional
GPATCH8	1.26168	LC/MS-MS	2-Dimensional
M6PR	1.26068	LC/MS-MS	2-Dimensional
ERP29	1.26055	LC/MS-MS	2-Dimensional
TXNDC5	1.26026	LC/MS-MS	2-Dimensional
ACTA2	1.25995	LC/MS-MS	2-Dimensional
CCDC167	1.25875	LC/MS-MS	2-Dimensional
ACAA1	1.25771	LC/MS-MS	2-Dimensional
ENO2	1.25744	LC/MS-MS	2-Dimensional
PTMS	1.2547	LC/MS-MS	2-Dimensional
DPF2	1.25432	LC/MS-MS	2-Dimensional
S100A16	1.25404	LC/MS-MS	2-Dimensional
SYNE2	1.25348	LC/MS-MS	2-Dimensional
DES	1.25302	LC/MS-MS	2-Dimensional
DYNC1LI2	1.25301	LC/MS-MS	2-Dimensional
NOTCH4	1.25197	LC/MS-MS	2-Dimensional
STAM2	1.25069	LC/MS-MS	2-Dimensional
NASP	1.25028	LC/MS-MS	2-Dimensional
ARHGEF12	1.2498	LC/MS-MS	2-Dimensional
HNRNPAB	1.24825	LC/MS-MS	2-Dimensional
HSPE1	1.24803	LC/MS-MS	2-Dimensional
PRPH	1.248	LC/MS-MS	2-Dimensional
SUMO2	1.24785	LC/MS-MS	2-Dimensional
HIST1H2BB	1.24749	LC/MS-MS	2-Dimensional
VPS35	1.24742	LC/MS-MS	2-Dimensional
PFDN4	1.24664	LC/MS-MS	2-Dimensional
HNRNPCL1	1.24641	LC/MS-MS	2-Dimensional
AK1	1.24523	LC/MS-MS	2-Dimensional
NOMO1	1.24511	LC/MS-MS	2-Dimensional
RPS7	1.2432	LC/MS-MS	2-Dimensional
SUDS3	1.24241	LC/MS-MS	2-Dimensional
PPM1G	1.24237	LC/MS-MS	2-Dimensional
HIST1H2AB	1.24152	LC/MS-MS	2-Dimensional
HIST1H1B	1.24145	LC/MS-MS	2-Dimensional
CSRP1	1.24037	LC/MS-MS	2-Dimensional
MYL6	1.24011	LC/MS-MS	2-Dimensional
RAB2A	1.2391	LC/MS-MS	2-Dimensional
ALYREF	1.23887	LC/MS-MS	2-Dimensional
STEAP2	1.23851	LC/MS-MS	2-Dimensional
MYH11	1.23814	LC/MS-MS	2-Dimensional
DR1	1.23812	LC/MS-MS	2-Dimensional
SNCA	1.23791	LC/MS-MS	2-Dimensional
GOLIM4	1.23757	LC/MS-MS	2-Dimensional
VIPAS39	1.23698	LC/MS-MS	2-Dimensional
MYL6B	1.23672	LC/MS-MS	2-Dimensional
CDK1	1.23669	LC/MS-MS	2-Dimensional
EEA1	1.23552	LC/MS-MS	2-Dimensional
FLII	1.23477	LC/MS-MS	2-Dimensional
GABPA	1.2346	LC/MS-MS	2-Dimensional
TPM4	1.23421	LC/MS-MS	2-Dimensional
HPS3	1.2341	LC/MS-MS	2-Dimensional
TRIM47	1.23177	LC/MS-MS	2-Dimensional
VAT1	1.23168	LC/MS-MS	2-Dimensional
KRT7	1.23066	LC/MS-MS	2-Dimensional
TRA2A	1.23016	LC/MS-MS	2-Dimensional
RPL38	1.22875	LC/MS-MS	2-Dimensional
TRIM28	1.22796	LC/MS-MS	2-Dimensional
HN1	1.22751	LC/MS-MS	2-Dimensional
ERICH1	1.22576	LC/MS-MS	2-Dimensional
ATAD3B	1.22554	LC/MS-MS	2-Dimensional
HINT1	1.2246	LC/MS-MS	2-Dimensional
C19orf68	1.22415	LC/MS-MS	2-Dimensional
PVRL2	1.22359	LC/MS-MS	2-Dimensional
THSD4	1.22332	LC/MS-MS	2-Dimensional
CDC37	1.22302	LC/MS-MS	2-Dimensional
RPS29	1.2201	LC/MS-MS	2-Dimensional
CCT7	1.21826	LC/MS-MS	2-Dimensional
PSMD10	1.21683	LC/MS-MS	2-Dimensional
THOP1	1.21649	LC/MS-MS	2-Dimensional
PAFAH1B3	1.21627	LC/MS-MS	2-Dimensional
ZC3H15	1.21617	LC/MS-MS	2-Dimensional
NRBP1	1.21546	LC/MS-MS	2-Dimensional
CALD1	1.21332	LC/MS-MS	2-Dimensional
PDLIM2	1.21161	LC/MS-MS	2-Dimensional
ADAM9	1.21068	LC/MS-MS	2-Dimensional
SPAG16	1.21039	LC/MS-MS	2-Dimensional
ANP32E	1.20978	LC/MS-MS	2-Dimensional
NDUFA5	1.20968	LC/MS-MS	2-Dimensional
UBE2I	1.20651	LC/MS-MS	2-Dimensional
TBC1D2B	1.20596	LC/MS-MS	2-Dimensional
PFN2	1.20459	LC/MS-MS	2-Dimensional
HIP1R	1.20457	LC/MS-MS	2-Dimensional
ARPC4	1.20438	LC/MS-MS	2-Dimensional
FBLN1	1.20322	LC/MS-MS	2-Dimensional
TSC22D2	1.20304	LC/MS-MS	2-Dimensional
REM1	1.20239	LC/MS-MS	2-Dimensional
DNAJA2	1.20174	LC/MS-MS	2-Dimensional
STIP1	1.20133	LC/MS-MS	2-Dimensional
C1orf123	1.20074	LC/MS-MS	2-Dimensional
CAPG	1.20037	LC/MS-MS	2-Dimensional
FHL2	1.20026	LC/MS-MS	2-Dimensional
AKR1A1	1.2	LC/MS-MS	2-Dimensional
PPWD1	1.1999	LC/MS-MS	2-Dimensional
VPS37C	1.19797	LC/MS-MS	2-Dimensional
KRT18	1.19704	LC/MS-MS	2-Dimensional
AHCY	1.19699	LC/MS-MS	2-Dimensional
RPS10	1.19538	LC/MS-MS	2-Dimensional
MATK	1.19509	LC/MS-MS	2-Dimensional
SMC2	1.19459	LC/MS-MS	2-Dimensional
RAB3GAP1	1.19426	LC/MS-MS	2-Dimensional
TUBB2B	1.19346	LC/MS-MS	2-Dimensional
HMGB1	1.19267	LC/MS-MS	2-Dimensional
NOVA2	1.19207	LC/MS-MS	2-Dimensional
PSMC3	1.19115	LC/MS-MS	2-Dimensional
MUC6	1.19097	LC/MS-MS	2-Dimensional
CLPP	1.19088	LC/MS-MS	2-Dimensional
PBXIP1	1.18965	LC/MS-MS	2-Dimensional
GPATCH3	1.18942	LC/MS-MS	2-Dimensional
PZP	1.18927	LC/MS-MS	2-Dimensional
RHOA	1.1892	LC/MS-MS	2-Dimensional
RFC4	1.18764	LC/MS-MS	2-Dimensional
EIF1AY	1.18602	LC/MS-MS	2-Dimensional
SRP9	1.18456	LC/MS-MS	2-Dimensional
VRK1	1.18456	LC/MS-MS	2-Dimensional
LASP1	1.18431	LC/MS-MS	2-Dimensional
HMGN2	1.18398	LC/MS-MS	2-Dimensional
SF3B14	1.18195	LC/MS-MS	2-Dimensional
PGRMC1	1.17817	LC/MS-MS	2-Dimensional
ANKRD50	1.17616	LC/MS-MS	2-Dimensional
CHD3	1.17604	LC/MS-MS	2-Dimensional
GLUD2	1.17509	LC/MS-MS	2-Dimensional
NAGK	1.17476	LC/MS-MS	2-Dimensional
EIF2B5	1.17389	LC/MS-MS	2-Dimensional
GYPC	1.17383	LC/MS-MS	2-Dimensional
HNRNPUL1	1.17305	LC/MS-MS	2-Dimensional
40429	1.17253	LC/MS-MS	2-Dimensional
PAWR	1.17151	LC/MS-MS	2-Dimensional
PSMB4	1.17082	LC/MS-MS	2-Dimensional
TPP1	1.17035	LC/MS-MS	2-Dimensional
TNS4	1.16992	LC/MS-MS	2-Dimensional
GPR116	1.16949	LC/MS-MS	2-Dimensional
OTUB1	1.1693	LC/MS-MS	2-Dimensional
KIAA1967	1.16678	LC/MS-MS	2-Dimensional
NAT10	1.16655	LC/MS-MS	2-Dimensional
CYP2U1	1.1665	LC/MS-MS	2-Dimensional
LIG4	1.16625	LC/MS-MS	2-Dimensional
CISD1	1.16584	LC/MS-MS	2-Dimensional
FKBP10	1.1657	LC/MS-MS	2-Dimensional
C1orf122	1.16432	LC/MS-MS	2-Dimensional
PURA	1.1622	LC/MS-MS	2-Dimensional
UBAP2	1.16075	LC/MS-MS	2-Dimensional
ERP44	1.16047	LC/MS-MS	2-Dimensional
CPOX	1.1582	LC/MS-MS	2-Dimensional
TOP2A	1.15709	LC/MS-MS	2-Dimensional
GUK1	1.15518	LC/MS-MS	2-Dimensional
ILF2	1.15424	LC/MS-MS	2-Dimensional
MAPRE1	1.15362	LC/MS-MS	2-Dimensional
SPARC	1.15291	LC/MS-MS	2-Dimensional
FBN1	1.1524	LC/MS-MS	2-Dimensional
HNRPLL	1.15208	LC/MS-MS	2-Dimensional
GTF2I	1.15192	LC/MS-MS	2-Dimensional
HSP90AA2	1.15161	LC/MS-MS	2-Dimensional
SYNPO	1.15111	LC/MS-MS	2-Dimensional
DHX15	1.15089	LC/MS-MS	2-Dimensional
RPS19	1.15071	LC/MS-MS	2-Dimensional
AFP	1.15013	LC/MS-MS	2-Dimensional
IQGAP3	1.14737	LC/MS-MS	2-Dimensional
MCMBP	1.14701	LC/MS-MS	2-Dimensional
SUCLG2	1.14599	LC/MS-MS	2-Dimensional
PDLIM7	1.14165	LC/MS-MS	2-Dimensional
CCND1	1.1411	LC/MS-MS	2-Dimensional
MRPS5	1.13729	LC/MS-MS	2-Dimensional
SNX6	1.13337	LC/MS-MS	2-Dimensional
NSFL1C	1.13327	LC/MS-MS	2-Dimensional
TGFB1I1	1.13282	LC/MS-MS	2-Dimensional
CCDC50	1.13046	LC/MS-MS	2-Dimensional
STMN1	1.12806	LC/MS-MS	2-Dimensional
EGR3	1.12136	LC/MS-MS	2-Dimensional
SUN2	1.1211	LC/MS-MS	2-Dimensional
TUBB4B	1.12083	LC/MS-MS	2-Dimensional
FADS3	1.11983	LC/MS-MS	2-Dimensional
HIST1H4A	1.11938	LC/MS-MS	2-Dimensional
UTP3	1.11866	LC/MS-MS	2-Dimensional
MAPK10	1.11853	LC/MS-MS	2-Dimensional
PBK	1.11761	LC/MS-MS	2-Dimensional
UBE2D2	1.11716	LC/MS-MS	2-Dimensional
MARCKSL1	1.11655	LC/MS-MS	2-Dimensional
SNRNP70	1.11634	LC/MS-MS	2-Dimensional
HBB	1.11278	LC/MS-MS	2-Dimensional
HIST1H2BC	1.11271	LC/MS-MS	2-Dimensional
PPP1R8	1.1108	LC/MS-MS	2-Dimensional
C20orf194	1.11001	LC/MS-MS	2-Dimensional
PABPC3	1.10993	LC/MS-MS	2-Dimensional
MCM5	1.10695	LC/MS-MS	2-Dimensional
AK2	1.10509	LC/MS-MS	2-Dimensional
TIMM50	1.10416	LC/MS-MS	2-Dimensional
NDUFS6	1.10259	LC/MS-MS	2-Dimensional
FN3KRP	1.10214	LC/MS-MS	2-Dimensional
TAGLN	1.10066	LC/MS-MS	2-Dimensional
FNBP1L	1.10039	LC/MS-MS	2-Dimensional
TPM1	1.09739	LC/MS-MS	2-Dimensional
GPHN	1.09733	LC/MS-MS	2-Dimensional
C15orf38	1.09567	LC/MS-MS	2-Dimensional
GATAD2B	1.09437	LC/MS-MS	2-Dimensional
YIPF3	1.09181	LC/MS-MS	2-Dimensional
CALML3	1.09048	LC/MS-MS	2-Dimensional
SPTSSA	1.08848	LC/MS-MS	2-Dimensional
CHD4	1.08775	LC/MS-MS	2-Dimensional
FAM192A	1.08548	LC/MS-MS	2-Dimensional
GTF2A1	1.08339	LC/MS-MS	2-Dimensional
CROCC	1.08183	LC/MS-MS	2-Dimensional
RPLP1	1.07856	LC/MS-MS	2-Dimensional
KCTD12	1.07807	LC/MS-MS	2-Dimensional
CDV3	1.0749	LC/MS-MS	2-Dimensional
WDSUB1	1.07435	LC/MS-MS	2-Dimensional
SMARCA4	1.07305	LC/MS-MS	2-Dimensional
FAM107B	1.06822	LC/MS-MS	2-Dimensional
DNAH5	1.06817	LC/MS-MS	2-Dimensional
FRMD6-AS1	1.06784	LC/MS-MS	2-Dimensional
SNRPD3	1.06539	LC/MS-MS	2-Dimensional
ACAT2	1.064	LC/MS-MS	2-Dimensional
ACAD9	1.06043	LC/MS-MS	2-Dimensional
ALB	1.06016	LC/MS-MS	2-Dimensional
DNAJC9	1.05731	LC/MS-MS	2-Dimensional
PSMA6	1.0558	LC/MS-MS	2-Dimensional
CCNDBP1	1.05251	LC/MS-MS	2-Dimensional
LTF	1.05096	LC/MS-MS	2-Dimensional
TJP2	1.04869	LC/MS-MS	2-Dimensional
SNRPA1	1.0468	LC/MS-MS	2-Dimensional
POLD2	1.04648	LC/MS-MS	2-Dimensional
CNTRL	1.04351	LC/MS-MS	2-Dimensional
DDAH1	1.04097	LC/MS-MS	2-Dimensional
TCEAL3	1.03944	LC/MS-MS	2-Dimensional
RPL10	1.03483	LC/MS-MS	2-Dimensional
COMP	1.03467	LC/MS-MS	2-Dimensional
HBA1	1.03428	LC/MS-MS	2-Dimensional
RBM3	1.03027	LC/MS-MS	2-Dimensional
CSDE1	1.02315	LC/MS-MS	2-Dimensional
TBC1D5	1.01869	LC/MS-MS	2-Dimensional
HHIP	1.01477	LC/MS-MS	2-Dimensional
TCP11L1	1.01083	LC/MS-MS	2-Dimensional
FILIP1L	1.00981	LC/MS-MS	2-Dimensional
NEXN	1.00756	LC/MS-MS	2-Dimensional
PHF5A	1.00559	LC/MS-MS	2-Dimensional
RASA1	1.00512	LC/MS-MS	2-Dimensional
AMBP	1.00151	LC/MS-MS	2-Dimensional
VPS26A	0.99512	LC/MS-MS	2-Dimensional
TCEA1	0.994641	LC/MS-MS	2-Dimensional
DNAJC1	0.994277	LC/MS-MS	2-Dimensional
PLOD2	0.970456	LC/MS-MS	2-Dimensional
STIM2	0.970313	LC/MS-MS	2-Dimensional
RBMX2	0.966205	LC/MS-MS	2-Dimensional
RUFY1	0.963698	LC/MS-MS	2-Dimensional
BTF3L4	0.96177	LC/MS-MS	2-Dimensional
LMF2	0.955666	LC/MS-MS	2-Dimensional
FAM96B	0.954798	LC/MS-MS	2-Dimensional
PDHB	0.948888	LC/MS-MS	2-Dimensional
CCT6B	0.934965	LC/MS-MS	2-Dimensional
GC	0.933074	LC/MS-MS	2-Dimensional
ART4	0.913813	LC/MS-MS	2-Dimensional
OGFR	0.913469	LC/MS-MS	2-Dimensional
RAVER1	0.909175	LC/MS-MS	2-Dimensional
MCM7	0.908798	LC/MS-MS	2-Dimensional
SPC24	0.903865	LC/MS-MS	2-Dimensional
RBBP7	0.90309	LC/MS-MS	2-Dimensional
CTCF	0.892836	LC/MS-MS	2-Dimensional
CDC42EP4	0.878887	LC/MS-MS	2-Dimensional
PLEKHA8P1	0.876277	LC/MS-MS	2-Dimensional
NUDT1	0.873891	LC/MS-MS	2-Dimensional
NCLN	0.872662	LC/MS-MS	2-Dimensional
ASPH	0.860828	LC/MS-MS	2-Dimensional
GPR179	0.846455	LC/MS-MS	2-Dimensional
ATRX	0.837872	LC/MS-MS	2-Dimensional
A1BG	0.815439	LC/MS-MS	2-Dimensional
HIRIP3	0.783089	LC/MS-MS	2-Dimensional
RPS21	0.777604	LC/MS-MS	2-Dimensional
PNKP	0.777389	LC/MS-MS	2-Dimensional
TF	0.775142	LC/MS-MS	2-Dimensional
TAGLN3	0.737325	LC/MS-MS	2-Dimensional
SPCS2	0.674583	LC/MS-MS	2-Dimensional
KIF15	0.602756	LC/MS-MS	2-Dimensional
KCMF1	0.494915	LC/MS-MS	2-Dimensional
MCM3	0.464887	LC/MS-MS	2-Dimensional

## Sheet: Proteome TR2
Proteome Data Set Technical Replicate 2. KSHV infection alters global host cellular phosphoproteome analysis. Heat map of fold change levels of peptide profiled in this study at 48 hpi. For comparisions, shaded cells, yellow-bolded values indicate p < 0.01 (red indicates that the mean values are significantly higher for that comparison and green indicates that the values are significantly lower).…
Protein	Fold Change	Platform	HPLC				CCNH
CCNH	3.42464	LC/MS-MS	2-Dimensional				HNRNPH2
HNRNPH2	2.9801	LC/MS-MS	2-Dimensional				HLA-B
HLA-B	2.10188	LC/MS-MS	2-Dimensional				PPFIA4
PPFIA4	2.06488	LC/MS-MS	2-Dimensional				DNMT3B
DNMT3B	2.02275	LC/MS-MS	2-Dimensional				SERPINB9
SERPINB9	1.96534	LC/MS-MS	2-Dimensional				PSMB3
PSMB3	1.94768	LC/MS-MS	2-Dimensional				HLA-A
HLA-A	1.93553	LC/MS-MS	2-Dimensional				EIF3D
EIF3D	1.89881	LC/MS-MS	2-Dimensional				MED11
MED11	1.88438	LC/MS-MS	2-Dimensional				MT1E
MT1E	1.85944	LC/MS-MS	2-Dimensional				MT1A
MT1A	1.80937	LC/MS-MS	2-Dimensional				PPP4R4
PPP4R4	1.80339	LC/MS-MS	2-Dimensional				TFPT
TFPT	1.7997	LC/MS-MS	2-Dimensional				MLYCD
MLYCD	1.75598	LC/MS-MS	2-Dimensional				NPLOC4
NPLOC4	1.75161	LC/MS-MS	2-Dimensional				ANKRD17
ANKRD17	1.72978	LC/MS-MS	2-Dimensional				ATP6V1B2
ATP6V1B2	1.70961	LC/MS-MS	2-Dimensional				CENPJ
CENPJ	1.69111	LC/MS-MS	2-Dimensional				DKFZp686M0430
DKFZp686M0430	1.68555	LC/MS-MS	2-Dimensional				RIF1
RIF1	1.67564	LC/MS-MS	2-Dimensional				SSBP1
SSBP1	1.67369	LC/MS-MS	2-Dimensional				HELZ2
HELZ2	1.66705	LC/MS-MS	2-Dimensional				SAMM50
SAMM50	1.66576	LC/MS-MS	2-Dimensional				FGG
FGG	1.66141	LC/MS-MS	2-Dimensional				EHHADH
EHHADH	1.65584	LC/MS-MS	2-Dimensional				DIAPH2
DIAPH2	1.64619	LC/MS-MS	2-Dimensional				CYB5R3
CYB5R3	1.64156	LC/MS-MS	2-Dimensional				DHX16
DHX16	1.63568	LC/MS-MS	2-Dimensional				AKAP12
AKAP12	1.63541	LC/MS-MS	2-Dimensional				FAM73B
FAM73B	1.63084	LC/MS-MS	2-Dimensional				PSME2
PSME2	1.62734	LC/MS-MS	2-Dimensional				HTATSF1
HTATSF1	1.61174	LC/MS-MS	2-Dimensional				ZNF536
ZNF536	1.60702	LC/MS-MS	2-Dimensional				JPH4
JPH4	1.60643	LC/MS-MS	2-Dimensional				PSMD4
PSMD4	1.6019	LC/MS-MS	2-Dimensional				FH
FH	1.59062	LC/MS-MS	2-Dimensional				LZTS2
LZTS2	1.57827	LC/MS-MS	2-Dimensional				ITGA4
ITGA4	1.57792	LC/MS-MS	2-Dimensional				MCM9
MCM9	1.57695	LC/MS-MS	2-Dimensional				CD47
CD47	1.57184	LC/MS-MS	2-Dimensional				AMFR
AMFR	1.56692	LC/MS-MS	2-Dimensional				SSR1
SSR1	1.56614	LC/MS-MS	2-Dimensional				NUFIP2
NUFIP2	1.56094	LC/MS-MS	2-Dimensional				PROCR
PROCR	1.55485	LC/MS-MS	2-Dimensional				BCL2L1
BCL2L1	1.53753	LC/MS-MS	2-Dimensional				ZBED2
ZBED2	1.53197	LC/MS-MS	2-Dimensional				PIP5K1B
PIP5K1B	1.53011	LC/MS-MS	2-Dimensional				MLEC
MLEC	1.52784	LC/MS-MS	2-Dimensional				ARHGAP22
ARHGAP22	1.5267	LC/MS-MS	2-Dimensional				HTRA1
HTRA1	1.51067	LC/MS-MS	2-Dimensional				PNP
PNP	1.50816	LC/MS-MS	2-Dimensional				ERC1
ERC1	1.50264	LC/MS-MS	2-Dimensional				AKAP8L
AKAP8L	1.49863	LC/MS-MS	2-Dimensional				UBA7
UBA7	1.49621	LC/MS-MS	2-Dimensional				TXNRD1
TXNRD1	1.49266	LC/MS-MS	2-Dimensional				PODXL
PODXL	1.49178	LC/MS-MS	2-Dimensional				ERP44
ERP44	1.48841	LC/MS-MS	2-Dimensional				HMGB1
HMGB1	1.488	LC/MS-MS	2-Dimensional				TSFM
TSFM	1.48584	LC/MS-MS	2-Dimensional				FKBP15
FKBP15	1.48107	LC/MS-MS	2-Dimensional				AKAP2
AKAP2	1.47867	LC/MS-MS	2-Dimensional				PML
PML	1.47823	LC/MS-MS	2-Dimensional				CCDC158
CCDC158	1.47259	LC/MS-MS	2-Dimensional				UQCRFS1
UQCRFS1	1.47062	LC/MS-MS	2-Dimensional				WNK4
WNK4	1.4687	LC/MS-MS	2-Dimensional				C19orf10
C19orf10	1.46648	LC/MS-MS	2-Dimensional				HEATR5A
HEATR5A	1.46636	LC/MS-MS	2-Dimensional				GPX8
GPX8	1.46325	LC/MS-MS	2-Dimensional				CLCN7
CLCN7	1.46182	LC/MS-MS	2-Dimensional				EIF4A2
EIF4A2	1.46042	LC/MS-MS	2-Dimensional				DNAJB11
DNAJB11	1.46028	LC/MS-MS	2-Dimensional				LOC202789
LOC202789	1.46011	LC/MS-MS	2-Dimensional				RCN1
RCN1	1.45823	LC/MS-MS	2-Dimensional				XPO5
XPO5	1.4544	LC/MS-MS	2-Dimensional				TTC37
TTC37	1.45281	LC/MS-MS	2-Dimensional				PRDX5
PRDX5	1.4514	LC/MS-MS	2-Dimensional				IL6ST
IL6ST	1.44873	LC/MS-MS	2-Dimensional				SLC3A2
SLC3A2	1.44777	LC/MS-MS	2-Dimensional				GSDMD
GSDMD	1.44265	LC/MS-MS	2-Dimensional				ISG15
ISG15	1.44245	LC/MS-MS	2-Dimensional				NOL12
NOL12	1.4388	LC/MS-MS	2-Dimensional				VAC14
VAC14	1.43502	LC/MS-MS	2-Dimensional				GATAD2B
GATAD2B	1.43203	LC/MS-MS	2-Dimensional				GLG1
GLG1	1.42906	LC/MS-MS	2-Dimensional				SQSTM1
SQSTM1	1.42458	LC/MS-MS	2-Dimensional				ANXA6
ANXA6	1.4241	LC/MS-MS	2-Dimensional				TRPV3
TRPV3	1.42362	LC/MS-MS	2-Dimensional				TNNT1
TNNT1	1.42256	LC/MS-MS	2-Dimensional				SYT1
SYT1	1.41525	LC/MS-MS	2-Dimensional				CTSL1
CTSL1	1.41268	LC/MS-MS	2-Dimensional				GRASP
GRASP	1.41185	LC/MS-MS	2-Dimensional				STRBP
STRBP	1.41079	LC/MS-MS	2-Dimensional				CCDC117
CCDC117	1.41075	LC/MS-MS	2-Dimensional				SLC4A1AP
SLC4A1AP	1.40722	LC/MS-MS	2-Dimensional				GSDMD
VASP	1.40499	LC/MS-MS	2-Dimensional				IGFN1
CARS	1.40349	LC/MS-MS	2-Dimensional				RNF213
ZC3H3	1.40326	LC/MS-MS	2-Dimensional				DDX58
SSC5D	1.40309	LC/MS-MS	2-Dimensional				ANKRD17
ITGA6	1.4017	LC/MS-MS	2-Dimensional				TRIP11
EIF3B	1.39886	LC/MS-MS	2-Dimensional				MED11
CTIF	1.39623	LC/MS-MS	2-Dimensional				MT1E
ZNF638	1.39493	LC/MS-MS	2-Dimensional				MAP3K12
VPS16	1.39214	LC/MS-MS	2-Dimensional				JPH4
USP47	1.39077	LC/MS-MS	2-Dimensional				HLA-B
SPCS2	1.39057	LC/MS-MS	2-Dimensional				TCHH
NF1	1.38917	LC/MS-MS	2-Dimensional				TFPT
BAX	1.3867	LC/MS-MS	2-Dimensional				CAPN1
PNPO	1.38648	LC/MS-MS	2-Dimensional				ADAMTS13
OR2F2	1.38633	LC/MS-MS	2-Dimensional				SPR
VAMP1	1.38348	LC/MS-MS	2-Dimensional				CDK5
UBE2L6	1.3829	LC/MS-MS	2-Dimensional				NUP98
ITPR3	1.38172	LC/MS-MS	2-Dimensional				PRKAR1A
DMRT2	1.38024	LC/MS-MS	2-Dimensional				PPP4R4
GNB2	1.37589	LC/MS-MS	2-Dimensional				ACAP2
SHANK3	1.37541	LC/MS-MS	2-Dimensional				40435
PDCD6	1.37225	LC/MS-MS	2-Dimensional				ZBED2
UBE2M	1.37178	LC/MS-MS	2-Dimensional				AKNA
SYF2	1.37164	LC/MS-MS	2-Dimensional				OLA1
CRELD2	1.37162	LC/MS-MS	2-Dimensional				TTYH3
TRADD	1.37135	LC/MS-MS	2-Dimensional				PLAUR
SPAG1	1.37114	LC/MS-MS	2-Dimensional				IL1A
RNASEL	1.36983	LC/MS-MS	2-Dimensional				CORO1C
TRIM23	1.36959	LC/MS-MS	2-Dimensional				PACSIN3
HOMER3	1.36753	LC/MS-MS	2-Dimensional				BCR
RASAL3	1.3664	LC/MS-MS	2-Dimensional				MGAT1
ADAM9	1.36528	LC/MS-MS	2-Dimensional				IGF2R
RAB3D	1.36434	LC/MS-MS	2-Dimensional				HTATSF1
PXN	1.36392	LC/MS-MS	2-Dimensional				FOSL2
GNG12	1.36105	LC/MS-MS	2-Dimensional				EXOC4
GFPT1	1.36041	LC/MS-MS	2-Dimensional				SUCLA2
PDZRN3	1.35945	LC/MS-MS	2-Dimensional				PI4K2B
CYB5B	1.3576	LC/MS-MS	2-Dimensional				MMS22L
COL4A2	1.35712	LC/MS-MS	2-Dimensional				SMARCAL1
EXOC4	1.35478	LC/MS-MS	2-Dimensional				PLCG2
P4HA1	1.35372	LC/MS-MS	2-Dimensional				TRADD
TCP11L1	1.3521	LC/MS-MS	2-Dimensional				SF3A1
AGPAT6	1.35149	LC/MS-MS	2-Dimensional				FGG
ITPRIP	1.35135	LC/MS-MS	2-Dimensional				MPHOSPH10
ARHGAP35	1.35128	LC/MS-MS	2-Dimensional				DKFZp686M0430
UNQ2523	1.34819	LC/MS-MS	2-Dimensional				EPB41L2
CLEC14A	1.34783	LC/MS-MS	2-Dimensional				AKAP2
RNF213	1.3464	LC/MS-MS	2-Dimensional				SSBP1
HDGFRP2	1.34545	LC/MS-MS	2-Dimensional				TPX2
HNRNPR	1.34402	LC/MS-MS	2-Dimensional				NQO1
PPP2R1A	1.34324	LC/MS-MS	2-Dimensional				VAMP1
ZNF846	1.34108	LC/MS-MS	2-Dimensional				PLBD2
GOLGB1	1.33886	LC/MS-MS	2-Dimensional				PLXND1
ZNF212	1.33549	LC/MS-MS	2-Dimensional				HLA-A
OCIAD1	1.33532	LC/MS-MS	2-Dimensional				NKRF
ATXN1	1.33331	LC/MS-MS	2-Dimensional				PSMB2
ATP6V1F	1.33221	LC/MS-MS	2-Dimensional				PRRC1
SRSF5	1.33104	LC/MS-MS	2-Dimensional				TYRP1
SLAIN2	1.33099	LC/MS-MS	2-Dimensional				RAI1
ARF6	1.32982	LC/MS-MS	2-Dimensional				IFIT3
IKBIP	1.32949	LC/MS-MS	2-Dimensional				TRIP12
PHF3	1.32894	LC/MS-MS	2-Dimensional				PARG
MGAT1	1.32785	LC/MS-MS	2-Dimensional				HSD17B12
TMEM165	1.32479	LC/MS-MS	2-Dimensional				SERPINB9
PFDN5	1.32394	LC/MS-MS	2-Dimensional				RAB3D
GNAI3	1.32295	LC/MS-MS	2-Dimensional				SH3TC1
DLD	1.32228	LC/MS-MS	2-Dimensional				ITPRIP
CLCC1	1.32125	LC/MS-MS	2-Dimensional				PRPF38A
RASIP1	1.31983	LC/MS-MS	2-Dimensional				MLKL
ERICH1	1.31948	LC/MS-MS	2-Dimensional				NFKB1
COPA	1.31761	LC/MS-MS	2-Dimensional				LEPREL4
LRRFIP1	1.3141	LC/MS-MS	2-Dimensional				WDR3
PTPRN2	1.31379	LC/MS-MS	2-Dimensional				PNKD
TSPAN3	1.31279	LC/MS-MS	2-Dimensional				CCDC158
41897	1.31231	LC/MS-MS	2-Dimensional				PLEKHG5
FBXL18	1.3112	LC/MS-MS	2-Dimensional				HMOX1
LONP1	1.31051	LC/MS-MS	2-Dimensional				LOXL2
CHMP5	1.3097	LC/MS-MS	2-Dimensional				TOR1AIP1
PNN	1.30942	LC/MS-MS	2-Dimensional				DOCK7
LAMA4	1.30896	LC/MS-MS	2-Dimensional				SERINC1
PRKAR1A	1.30889	LC/MS-MS	2-Dimensional				SYNE3
CRKL	1.30882	LC/MS-MS	2-Dimensional				ALKBH4
IARS	1.30755	LC/MS-MS	2-Dimensional				OAS3
TOMM20	1.30738	LC/MS-MS	2-Dimensional				PRCP
POTEF	1.30734	LC/MS-MS	2-Dimensional				TXN
PPP2CA	1.30701	LC/MS-MS	2-Dimensional				CYB5R3
ARMCX2	1.30697	LC/MS-MS	2-Dimensional				SERF2
RPL35A	1.30484	LC/MS-MS	2-Dimensional				SDE2
CCDC124	1.30429	LC/MS-MS	2-Dimensional
SORD	1.30196	LC/MS-MS	2-Dimensional
SRP68	1.30189	LC/MS-MS	2-Dimensional
DEFB112	1.30155	LC/MS-MS	2-Dimensional
PPP6R3	1.29939	LC/MS-MS	2-Dimensional
ARF1	1.29816	LC/MS-MS	2-Dimensional
NFKB1	1.29794	LC/MS-MS	2-Dimensional
URI1	1.29685	LC/MS-MS	2-Dimensional
FLII	1.29681	LC/MS-MS	2-Dimensional
SYNJ2BP	1.2957	LC/MS-MS	2-Dimensional
CMAS	1.29455	LC/MS-MS	2-Dimensional
SBDS	1.2941	LC/MS-MS	2-Dimensional
EPPK1	1.29383	LC/MS-MS	2-Dimensional
XPR1	1.29278	LC/MS-MS	2-Dimensional
BID	1.29265	LC/MS-MS	2-Dimensional
LTBP1	1.29235	LC/MS-MS	2-Dimensional
MRI1	1.29123	LC/MS-MS	2-Dimensional
MMRN2	1.29094	LC/MS-MS	2-Dimensional
TRIP12	1.29048	LC/MS-MS	2-Dimensional
LRRC8C	1.28889	LC/MS-MS	2-Dimensional
RALA	1.28651	LC/MS-MS	2-Dimensional
SP100	1.2864	LC/MS-MS	2-Dimensional
ZNF840	1.28591	LC/MS-MS	2-Dimensional
GNL3	1.28391	LC/MS-MS	2-Dimensional
ITGA3	1.28357	LC/MS-MS	2-Dimensional
APP	1.2835	LC/MS-MS	2-Dimensional
UBXN1	1.28283	LC/MS-MS	2-Dimensional
HNRNPUL1	1.28205	LC/MS-MS	2-Dimensional
CPNE3	1.28097	LC/MS-MS	2-Dimensional
NME1	1.28061	LC/MS-MS	2-Dimensional
PROS1	1.28015	LC/MS-MS	2-Dimensional
HMGA2	1.27988	LC/MS-MS	2-Dimensional
B2M	1.27948	LC/MS-MS	2-Dimensional
CCNL1	1.27785	LC/MS-MS	2-Dimensional
NQO1	1.2778	LC/MS-MS	2-Dimensional
OTUB1	1.27767	LC/MS-MS	2-Dimensional
INF2	1.2771	LC/MS-MS	2-Dimensional
PLOD2	1.27695	LC/MS-MS	2-Dimensional
HEXB	1.27555	LC/MS-MS	2-Dimensional
PAFAH1B1	1.27403	LC/MS-MS	2-Dimensional
ARID1B	1.27184	LC/MS-MS	2-Dimensional
SF3A2	1.27166	LC/MS-MS	2-Dimensional
GTF2I	1.27078	LC/MS-MS	2-Dimensional
GSR	1.2707	LC/MS-MS	2-Dimensional
SNRNP200	1.27049	LC/MS-MS	2-Dimensional
SLC39A7	1.269	LC/MS-MS	2-Dimensional
FKBP9	1.26814	LC/MS-MS	2-Dimensional
RPS17L	1.2665	LC/MS-MS	2-Dimensional
MT-CO2	1.26525	LC/MS-MS	2-Dimensional
PON2	1.26498	LC/MS-MS	2-Dimensional
LMAN1	1.26478	LC/MS-MS	2-Dimensional
RPS15A	1.2642	LC/MS-MS	2-Dimensional
CANX	1.26282	LC/MS-MS	2-Dimensional
SLC25A1	1.26212	LC/MS-MS	2-Dimensional
CTAGE5	1.26129	LC/MS-MS	2-Dimensional
RPL37A	1.2608	LC/MS-MS	2-Dimensional
COMT	1.26013	LC/MS-MS	2-Dimensional
AGPS	1.26005	LC/MS-MS	2-Dimensional
LAMP2	1.25991	LC/MS-MS	2-Dimensional
ANXA4	1.2596	LC/MS-MS	2-Dimensional
CSDA	1.259	LC/MS-MS	2-Dimensional
LAMP1	1.25863	LC/MS-MS	2-Dimensional
NOS3	1.25744	LC/MS-MS	2-Dimensional
MTAP	1.25739	LC/MS-MS	2-Dimensional
TXN	1.25589	LC/MS-MS	2-Dimensional
PDP1	1.25455	LC/MS-MS	2-Dimensional
COX4I1	1.25409	LC/MS-MS	2-Dimensional
ATAD3A	1.25399	LC/MS-MS	2-Dimensional
DIABLO	1.25228	LC/MS-MS	2-Dimensional
NRP2	1.25148	LC/MS-MS	2-Dimensional
MLKL	1.2512	LC/MS-MS	2-Dimensional
OPA1	1.25068	LC/MS-MS	2-Dimensional
PSMD10	1.25015	LC/MS-MS	2-Dimensional
ARHGAP17	1.24949	LC/MS-MS	2-Dimensional
ITGAV	1.24884	LC/MS-MS	2-Dimensional
ABCE1	1.24768	LC/MS-MS	2-Dimensional
KPNA6	1.24679	LC/MS-MS	2-Dimensional
CBX5	1.24495	LC/MS-MS	2-Dimensional
ACBD3	1.24356	LC/MS-MS	2-Dimensional
EIF2S2	1.24345	LC/MS-MS	2-Dimensional
PYGB	1.24337	LC/MS-MS	2-Dimensional
PPA1	1.24298	LC/MS-MS	2-Dimensional
TNPO1	1.2427	LC/MS-MS	2-Dimensional
COA3	1.24241	LC/MS-MS	2-Dimensional
NDUFV2	1.24159	LC/MS-MS	2-Dimensional
CAPN8	1.24146	LC/MS-MS	2-Dimensional
COL18A1	1.24119	LC/MS-MS	2-Dimensional
PLEKHG5	1.24105	LC/MS-MS	2-Dimensional
WTAP	1.24029	LC/MS-MS	2-Dimensional
DDX39B	1.23986	LC/MS-MS	2-Dimensional
DYNLRB2	1.23947	LC/MS-MS	2-Dimensional
PSMB2	1.2389	LC/MS-MS	2-Dimensional
RPS26P11	1.23776	LC/MS-MS	2-Dimensional
SETD6	1.23726	LC/MS-MS	2-Dimensional
PYCARD	1.23698	LC/MS-MS	2-Dimensional
RAD50	1.23619	LC/MS-MS	2-Dimensional
TRIP6	1.23543	LC/MS-MS	2-Dimensional
MARS	1.2353	LC/MS-MS	2-Dimensional
VDAC1	1.23467	LC/MS-MS	2-Dimensional
RPL38	1.23417	LC/MS-MS	2-Dimensional
GBE1	1.23411	LC/MS-MS	2-Dimensional
PPP6R1	1.23411	LC/MS-MS	2-Dimensional
KRT12	1.2338	LC/MS-MS	2-Dimensional
CBFB	1.23375	LC/MS-MS	2-Dimensional
VPS13C	1.23103	LC/MS-MS	2-Dimensional
CHTOP	1.23059	LC/MS-MS	2-Dimensional
HEBP1	1.23043	LC/MS-MS	2-Dimensional
HNRNPH1	1.23024	LC/MS-MS	2-Dimensional
ADAR	1.22956	LC/MS-MS	2-Dimensional
PGLS	1.22945	LC/MS-MS	2-Dimensional
RPN2	1.22936	LC/MS-MS	2-Dimensional
GPI	1.22916	LC/MS-MS	2-Dimensional
FAM21D	1.22793	LC/MS-MS	2-Dimensional
NDUFS6	1.22758	LC/MS-MS	2-Dimensional
RTF1	1.22704	LC/MS-MS	2-Dimensional
GLRX3	1.22636	LC/MS-MS	2-Dimensional
NSFL1C	1.22622	LC/MS-MS	2-Dimensional
MAP2K1	1.2239	LC/MS-MS	2-Dimensional
GOLGA3	1.22381	LC/MS-MS	2-Dimensional
PLK4	1.22367	LC/MS-MS	2-Dimensional
CAPNS1	1.22308	LC/MS-MS	2-Dimensional
IFT88	1.2218	LC/MS-MS	2-Dimensional
APRT	1.22123	LC/MS-MS	2-Dimensional
LINC00273	1.21984	LC/MS-MS	2-Dimensional
ITGB1	1.21958	LC/MS-MS	2-Dimensional
MAPK8IP3	1.21764	LC/MS-MS	2-Dimensional
RAB2A	1.21763	LC/MS-MS	2-Dimensional
ECHDC1	1.21733	LC/MS-MS	2-Dimensional
PPIG	1.21681	LC/MS-MS	2-Dimensional
AP3D1	1.21598	LC/MS-MS	2-Dimensional
NDUFA2	1.21547	LC/MS-MS	2-Dimensional
PTMS	1.21448	LC/MS-MS	2-Dimensional
RBM15	1.21439	LC/MS-MS	2-Dimensional
DYSF	1.21402	LC/MS-MS	2-Dimensional
SDF4	1.21388	LC/MS-MS	2-Dimensional
GNAI2	1.21382	LC/MS-MS	2-Dimensional
GSTP1	1.21347	LC/MS-MS	2-Dimensional
KIAA1143	1.21345	LC/MS-MS	2-Dimensional
PWP2	1.21342	LC/MS-MS	2-Dimensional
RAB1A	1.2132	LC/MS-MS	2-Dimensional
STT3B	1.21294	LC/MS-MS	2-Dimensional
WDR61	1.21234	LC/MS-MS	2-Dimensional
SF3A3	1.21209	LC/MS-MS	2-Dimensional
MXRA7	1.21196	LC/MS-MS	2-Dimensional
HK1	1.21054	LC/MS-MS	2-Dimensional
FKBP9L	1.21036	LC/MS-MS	2-Dimensional
S100A13	1.21013	LC/MS-MS	2-Dimensional
DCPS	1.20999	LC/MS-MS	2-Dimensional
RAB7A	1.20935	LC/MS-MS	2-Dimensional
ZNF9	1.20884	LC/MS-MS	2-Dimensional
SYT13	1.20875	LC/MS-MS	2-Dimensional
C19orf66	1.20803	LC/MS-MS	2-Dimensional
TTC1	1.20703	LC/MS-MS	2-Dimensional
ACSL3	1.20671	LC/MS-MS	2-Dimensional
MT2A	1.20643	LC/MS-MS	2-Dimensional
EFCAB4B	1.20637	LC/MS-MS	2-Dimensional
HSP90AA2	1.20602	LC/MS-MS	2-Dimensional
PITPNA	1.20584	LC/MS-MS	2-Dimensional
FBXO3	1.20574	LC/MS-MS	2-Dimensional
CAT	1.20498	LC/MS-MS	2-Dimensional
YWHAG	1.2046	LC/MS-MS	2-Dimensional
CD99	1.20458	LC/MS-MS	2-Dimensional
LEPRE1	1.20454	LC/MS-MS	2-Dimensional
ARPC2	1.20414	LC/MS-MS	2-Dimensional
UTP14A	1.20408	LC/MS-MS	2-Dimensional
GALNT7	1.20326	LC/MS-MS	2-Dimensional
UQCRC2	1.20306	LC/MS-MS	2-Dimensional
TGFBI	1.20296	LC/MS-MS	2-Dimensional
PRDX6	1.20245	LC/MS-MS	2-Dimensional
POTEJ	1.20221	LC/MS-MS	2-Dimensional
EEF1G	1.20208	LC/MS-MS	2-Dimensional
PDHA2	1.20182	LC/MS-MS	2-Dimensional
RPL27A	1.20111	LC/MS-MS	2-Dimensional
SCRN1	1.2009	LC/MS-MS	2-Dimensional
ACAT1	1.20043	LC/MS-MS	2-Dimensional
TXLNA	1.19964	LC/MS-MS	2-Dimensional
RPLP0P6	1.19913	LC/MS-MS	2-Dimensional
C1QC	1.19881	LC/MS-MS	2-Dimensional
FAM129B	1.19756	LC/MS-MS	2-Dimensional
PPM1F	1.1965	LC/MS-MS	2-Dimensional
TALDO1	1.19633	LC/MS-MS	2-Dimensional
DNAJC13	1.19628	LC/MS-MS	2-Dimensional
EFTUD2	1.19613	LC/MS-MS	2-Dimensional
HADHA	1.1959	LC/MS-MS	2-Dimensional
LRRFIP2	1.19583	LC/MS-MS	2-Dimensional
ARCN1	1.19577	LC/MS-MS	2-Dimensional
SIRPA	1.19571	LC/MS-MS	2-Dimensional
NID1	1.19561	LC/MS-MS	2-Dimensional
GNB2L1	1.1944	LC/MS-MS	2-Dimensional
RAB5B	1.19408	LC/MS-MS	2-Dimensional
C4orf27	1.19403	LC/MS-MS	2-Dimensional
DDX5	1.19403	LC/MS-MS	2-Dimensional
CROCC	1.19359	LC/MS-MS	2-Dimensional
SH3PXD2B	1.19299	LC/MS-MS	2-Dimensional
CAND1	1.19227	LC/MS-MS	2-Dimensional
SNRPB	1.19169	LC/MS-MS	2-Dimensional
RPLP2	1.19112	LC/MS-MS	2-Dimensional
ERO1L	1.19049	LC/MS-MS	2-Dimensional
BTF3	1.19031	LC/MS-MS	2-Dimensional
AP2A1	1.18949	LC/MS-MS	2-Dimensional
NNT	1.18931	LC/MS-MS	2-Dimensional
PDIA3	1.18912	LC/MS-MS	2-Dimensional
HYOU1	1.18902	LC/MS-MS	2-Dimensional
VPS35	1.18899	LC/MS-MS	2-Dimensional
CTNND2	1.18872	LC/MS-MS	2-Dimensional
PSMA4	1.18836	LC/MS-MS	2-Dimensional
AIFM1	1.18824	LC/MS-MS	2-Dimensional
TKT	1.18803	LC/MS-MS	2-Dimensional
COPG1	1.18792	LC/MS-MS	2-Dimensional
RPS8	1.18789	LC/MS-MS	2-Dimensional
MVP	1.18765	LC/MS-MS	2-Dimensional
DYNC1H1	1.18705	LC/MS-MS	2-Dimensional
ALDH18A1	1.18692	LC/MS-MS	2-Dimensional
HMOX2	1.18652	LC/MS-MS	2-Dimensional
RSU1	1.18586	LC/MS-MS	2-Dimensional
GPD2	1.18485	LC/MS-MS	2-Dimensional
ETHE1	1.18332	LC/MS-MS	2-Dimensional
BLVRB	1.1832	LC/MS-MS	2-Dimensional
PC	1.18304	LC/MS-MS	2-Dimensional
ALKBH4	1.18277	LC/MS-MS	2-Dimensional
FGF12	1.18276	LC/MS-MS	2-Dimensional
PGD	1.18226	LC/MS-MS	2-Dimensional
TRIM47	1.18218	LC/MS-MS	2-Dimensional
CCT5	1.18188	LC/MS-MS	2-Dimensional
PLOD1	1.18167	LC/MS-MS	2-Dimensional
ZNF195	1.1816	LC/MS-MS	2-Dimensional
SSR3	1.18145	LC/MS-MS	2-Dimensional
SYAP1	1.1814	LC/MS-MS	2-Dimensional
CNDP2	1.18107	LC/MS-MS	2-Dimensional
C1QBP	1.18015	LC/MS-MS	2-Dimensional
PSMC5	1.1801	LC/MS-MS	2-Dimensional
SNRNP70	1.18008	LC/MS-MS	2-Dimensional
LAP3	1.17998	LC/MS-MS	2-Dimensional
GJA3	1.17995	LC/MS-MS	2-Dimensional
BYSL	1.17941	LC/MS-MS	2-Dimensional
SRP72	1.17904	LC/MS-MS	2-Dimensional
S100A11	1.17903	LC/MS-MS	2-Dimensional
WAPAL	1.17847	LC/MS-MS	2-Dimensional
RPS7	1.17839	LC/MS-MS	2-Dimensional
CHML	1.17806	LC/MS-MS	2-Dimensional
BCAP31	1.17758	LC/MS-MS	2-Dimensional
LTA4H	1.17754	LC/MS-MS	2-Dimensional
GNAI1	1.17744	LC/MS-MS	2-Dimensional
VARS	1.17735	LC/MS-MS	2-Dimensional
SNX2	1.17666	LC/MS-MS	2-Dimensional
RPS16	1.17618	LC/MS-MS	2-Dimensional
RPL28	1.17614	LC/MS-MS	2-Dimensional
ACTR1A	1.17576	LC/MS-MS	2-Dimensional
PLOD3	1.17569	LC/MS-MS	2-Dimensional
DSTN	1.1754	LC/MS-MS	2-Dimensional
NHP2L1	1.17533	LC/MS-MS	2-Dimensional
UBE2D3	1.17387	LC/MS-MS	2-Dimensional
CSDE1	1.17338	LC/MS-MS	2-Dimensional
FAM120A	1.17214	LC/MS-MS	2-Dimensional
GSS	1.17214	LC/MS-MS	2-Dimensional
ENG	1.17211	LC/MS-MS	2-Dimensional
YWHAE	1.17103	LC/MS-MS	2-Dimensional
PSMD13	1.17081	LC/MS-MS	2-Dimensional
CD81	1.17063	LC/MS-MS	2-Dimensional
HNRNPH3	1.17031	LC/MS-MS	2-Dimensional
PRDX3	1.17	LC/MS-MS	2-Dimensional
SLFN12	1.16993	LC/MS-MS	2-Dimensional
LUC7L2	1.16883	LC/MS-MS	2-Dimensional
PSMD6	1.16815	LC/MS-MS	2-Dimensional
HSPG2	1.16723	LC/MS-MS	2-Dimensional
XIRP1	1.16713	LC/MS-MS	2-Dimensional
QARS	1.16676	LC/MS-MS	2-Dimensional
FAU	1.16543	LC/MS-MS	2-Dimensional
DARS	1.16538	LC/MS-MS	2-Dimensional
ENO3	1.16456	LC/MS-MS	2-Dimensional
PIPSL	1.16442	LC/MS-MS	2-Dimensional
TGM2	1.16417	LC/MS-MS	2-Dimensional
SCARF1	1.16411	LC/MS-MS	2-Dimensional
APEX1	1.1637	LC/MS-MS	2-Dimensional
VDAC2	1.16309	LC/MS-MS	2-Dimensional
GAA	1.16308	LC/MS-MS	2-Dimensional
SAE1	1.16306	LC/MS-MS	2-Dimensional
KCTD12	1.1627	LC/MS-MS	2-Dimensional
ATP5B	1.16221	LC/MS-MS	2-Dimensional
STX8	1.16145	LC/MS-MS	2-Dimensional
ATP5I	1.16132	LC/MS-MS	2-Dimensional
YBEY	1.16108	LC/MS-MS	2-Dimensional
NPC2	1.16091	LC/MS-MS	2-Dimensional
RPL27	1.1609	LC/MS-MS	2-Dimensional
EPS15L1	1.1607	LC/MS-MS	2-Dimensional
VPS29	1.1607	LC/MS-MS	2-Dimensional
PSMD11	1.16016	LC/MS-MS	2-Dimensional
RPL36	1.16003	LC/MS-MS	2-Dimensional
ACLY	1.15999	LC/MS-MS	2-Dimensional
SQRDL	1.15993	LC/MS-MS	2-Dimensional
ASL	1.15986	LC/MS-MS	2-Dimensional
UBA6	1.15983	LC/MS-MS	2-Dimensional
PKLR	1.15976	LC/MS-MS	2-Dimensional
ABCF2	1.15972	LC/MS-MS	2-Dimensional
BOLA2	1.1597	LC/MS-MS	2-Dimensional
MCAM	1.15965	LC/MS-MS	2-Dimensional
RNPS1	1.15961	LC/MS-MS	2-Dimensional
GOLGA5	1.1588	LC/MS-MS	2-Dimensional
PABPC4	1.15818	LC/MS-MS	2-Dimensional
MOGS	1.15773	LC/MS-MS	2-Dimensional
CTNNA1	1.15752	LC/MS-MS	2-Dimensional
NHSL2	1.15705	LC/MS-MS	2-Dimensional
C3orf80	1.15676	LC/MS-MS	2-Dimensional
H1F0	1.15657	LC/MS-MS	2-Dimensional
RRP9	1.15598	LC/MS-MS	2-Dimensional
CRK	1.15585	LC/MS-MS	2-Dimensional
PSMC1	1.15556	LC/MS-MS	2-Dimensional
YWHAZ	1.15531	LC/MS-MS	2-Dimensional
GPS1	1.15522	LC/MS-MS	2-Dimensional
OSBP	1.15515	LC/MS-MS	2-Dimensional
RCN3	1.15459	LC/MS-MS	2-Dimensional
TXNL1	1.15456	LC/MS-MS	2-Dimensional
TUFM	1.15448	LC/MS-MS	2-Dimensional
DDX17	1.1536	LC/MS-MS	2-Dimensional
HNRPDL	1.15327	LC/MS-MS	2-Dimensional
NDUFS3	1.15317	LC/MS-MS	2-Dimensional
USP5	1.15178	LC/MS-MS	2-Dimensional
AP1B1	1.15157	LC/MS-MS	2-Dimensional
PCK2	1.1513	LC/MS-MS	2-Dimensional
MAP1B	1.15104	LC/MS-MS	2-Dimensional
RAB14	1.15065	LC/MS-MS	2-Dimensional
RPL30	1.1505	LC/MS-MS	2-Dimensional
UBE2V2	1.15016	LC/MS-MS	2-Dimensional
LDHAL6A	1.15007	LC/MS-MS	2-Dimensional
ATPIF1	1.15006	LC/MS-MS	2-Dimensional
FKBP2	1.14989	LC/MS-MS	2-Dimensional
HSP90B1	1.1497	LC/MS-MS	2-Dimensional
DIDO1	1.14933	LC/MS-MS	2-Dimensional
PGRMC2	1.14918	LC/MS-MS	2-Dimensional
ZC3HAV1	1.14863	LC/MS-MS	2-Dimensional
RPL36AL	1.14843	LC/MS-MS	2-Dimensional
S100A6	1.14841	LC/MS-MS	2-Dimensional
ELTD1	1.14834	LC/MS-MS	2-Dimensional
SPECC1L	1.14785	LC/MS-MS	2-Dimensional
ADSS	1.14764	LC/MS-MS	2-Dimensional
SF3B1	1.14758	LC/MS-MS	2-Dimensional
NNMT	1.14736	LC/MS-MS	2-Dimensional
SND1	1.14703	LC/MS-MS	2-Dimensional
PSMA6	1.14676	LC/MS-MS	2-Dimensional
KPNA4	1.14613	LC/MS-MS	2-Dimensional
NAA15	1.14607	LC/MS-MS	2-Dimensional
SLC15A2	1.14565	LC/MS-MS	2-Dimensional
RPS10	1.14538	LC/MS-MS	2-Dimensional
TMF1	1.14514	LC/MS-MS	2-Dimensional
PRDX1	1.14512	LC/MS-MS	2-Dimensional
KRT1	1.14504	LC/MS-MS	2-Dimensional
CRABP1	1.14427	LC/MS-MS	2-Dimensional
COPB1	1.14379	LC/MS-MS	2-Dimensional
AP2M1	1.14347	LC/MS-MS	2-Dimensional
PPIB	1.14326	LC/MS-MS	2-Dimensional
PDIA6	1.14325	LC/MS-MS	2-Dimensional
RPSA	1.14259	LC/MS-MS	2-Dimensional
ATP5EP2	1.14248	LC/MS-MS	2-Dimensional
RAB11FIP5	1.14227	LC/MS-MS	2-Dimensional
SNF8	1.14177	LC/MS-MS	2-Dimensional
PFDN1	1.1414	LC/MS-MS	2-Dimensional
STOML1	1.14136	LC/MS-MS	2-Dimensional
ARPC5	1.14129	LC/MS-MS	2-Dimensional
SEC62	1.1412	LC/MS-MS	2-Dimensional
ACT	1.14077	LC/MS-MS	2-Dimensional
MAT2A	1.14025	LC/MS-MS	2-Dimensional
RPS10P5	1.14009	LC/MS-MS	2-Dimensional
COX7A2	1.13993	LC/MS-MS	2-Dimensional
CD151	1.13969	LC/MS-MS	2-Dimensional
DDOST	1.13905	LC/MS-MS	2-Dimensional
PEX19	1.13855	LC/MS-MS	2-Dimensional
SDC4	1.13822	LC/MS-MS	2-Dimensional
ANXA2	1.13769	LC/MS-MS	2-Dimensional
EFEMP1	1.13741	LC/MS-MS	2-Dimensional
LEPREL4	1.13679	LC/MS-MS	2-Dimensional
YWHAQ	1.13667	LC/MS-MS	2-Dimensional
P4HB	1.1366	LC/MS-MS	2-Dimensional
XRCC6	1.13651	LC/MS-MS	2-Dimensional
LRRC59	1.13593	LC/MS-MS	2-Dimensional
ACBD5	1.13592	LC/MS-MS	2-Dimensional
ST13	1.13519	LC/MS-MS	2-Dimensional
CKAP4	1.13508	LC/MS-MS	2-Dimensional
ATP1A1	1.13445	LC/MS-MS	2-Dimensional
TMOD3	1.13444	LC/MS-MS	2-Dimensional
ANXA1	1.13395	LC/MS-MS	2-Dimensional
EEF1D	1.13378	LC/MS-MS	2-Dimensional
MDH1	1.13357	LC/MS-MS	2-Dimensional
RPS3	1.13348	LC/MS-MS	2-Dimensional
MAPK1	1.13253	LC/MS-MS	2-Dimensional
CDKN2AIP	1.1323	LC/MS-MS	2-Dimensional
RBM34	1.13224	LC/MS-MS	2-Dimensional
RPE	1.1322	LC/MS-MS	2-Dimensional
LETM1	1.13211	LC/MS-MS	2-Dimensional
MPHOSPH10	1.1319	LC/MS-MS	2-Dimensional
RPLP0	1.13183	LC/MS-MS	2-Dimensional
TCP1	1.13165	LC/MS-MS	2-Dimensional
PXDN	1.13155	LC/MS-MS	2-Dimensional
AKR1B15	1.13151	LC/MS-MS	2-Dimensional
TOR1AIP1	1.13134	LC/MS-MS	2-Dimensional
PPP2R5D	1.13089	LC/MS-MS	2-Dimensional
DHX38	1.12949	LC/MS-MS	2-Dimensional
ESYT2	1.12947	LC/MS-MS	2-Dimensional
RBM39	1.12939	LC/MS-MS	2-Dimensional
ARHGAP10	1.12889	LC/MS-MS	2-Dimensional
AP1S1	1.12877	LC/MS-MS	2-Dimensional
ZNF185	1.12865	LC/MS-MS	2-Dimensional
CTSD	1.1285	LC/MS-MS	2-Dimensional
FAH	1.12818	LC/MS-MS	2-Dimensional
PSMD3	1.12801	LC/MS-MS	2-Dimensional
PSMB7	1.12801	LC/MS-MS	2-Dimensional
LUZP1	1.1279	LC/MS-MS	2-Dimensional
RBFOX1	1.1277	LC/MS-MS	2-Dimensional
HNRNPF	1.1272	LC/MS-MS	2-Dimensional
GADD45GIP1	1.12719	LC/MS-MS	2-Dimensional
NUBP2	1.12645	LC/MS-MS	2-Dimensional
AHSA1	1.12635	LC/MS-MS	2-Dimensional
RPL9	1.1261	LC/MS-MS	2-Dimensional
MRPL54	1.12523	LC/MS-MS	2-Dimensional
PDCD4	1.12517	LC/MS-MS	2-Dimensional
CDC42	1.12503	LC/MS-MS	2-Dimensional
DNAJA2	1.12496	LC/MS-MS	2-Dimensional
ICT1	1.12496	LC/MS-MS	2-Dimensional
STAM2	1.12449	LC/MS-MS	2-Dimensional
ETFA	1.12418	LC/MS-MS	2-Dimensional
TMEM43	1.1239	LC/MS-MS	2-Dimensional
XAB2	1.12387	LC/MS-MS	2-Dimensional
HSP90AB3P	1.12363	LC/MS-MS	2-Dimensional
ATP2A2	1.12338	LC/MS-MS	2-Dimensional
CCT2	1.12328	LC/MS-MS	2-Dimensional
VCP	1.1231	LC/MS-MS	2-Dimensional
ATXN2L	1.12286	LC/MS-MS	2-Dimensional
RPS29	1.12256	LC/MS-MS	2-Dimensional
LAMC1	1.12232	LC/MS-MS	2-Dimensional
IK	1.12208	LC/MS-MS	2-Dimensional
NR2C2AP	1.12162	LC/MS-MS	2-Dimensional
KPNA2	1.12133	LC/MS-MS	2-Dimensional
CALR	1.12097	LC/MS-MS	2-Dimensional
CNN3	1.12069	LC/MS-MS	2-Dimensional
HSD17B4	1.12069	LC/MS-MS	2-Dimensional
ARF4	1.12053	LC/MS-MS	2-Dimensional
ARHGDIB	1.1204	LC/MS-MS	2-Dimensional
STAT1	1.12017	LC/MS-MS	2-Dimensional
SF3B3	1.11991	LC/MS-MS	2-Dimensional
HSPA9	1.11988	LC/MS-MS	2-Dimensional
BAG3	1.11955	LC/MS-MS	2-Dimensional
STXBP3	1.11952	LC/MS-MS	2-Dimensional
WARS	1.11871	LC/MS-MS	2-Dimensional
UBA52	1.1184	LC/MS-MS	2-Dimensional
PGK1	1.11821	LC/MS-MS	2-Dimensional
SNX12	1.11757	LC/MS-MS	2-Dimensional
IQGAP1	1.1175	LC/MS-MS	2-Dimensional
RAN	1.11691	LC/MS-MS	2-Dimensional
DECR1	1.11601	LC/MS-MS	2-Dimensional
HECW1	1.11584	LC/MS-MS	2-Dimensional
EIF4A1	1.11575	LC/MS-MS	2-Dimensional
PLS3	1.11504	LC/MS-MS	2-Dimensional
ABHD16A	1.1146	LC/MS-MS	2-Dimensional
HADH	1.11436	LC/MS-MS	2-Dimensional
CPNE2	1.11418	LC/MS-MS	2-Dimensional
GPX1	1.11397	LC/MS-MS	2-Dimensional
RXFP3	1.1138	LC/MS-MS	2-Dimensional
APMAP	1.1136	LC/MS-MS	2-Dimensional
CDC42BPB	1.1133	LC/MS-MS	2-Dimensional
UBA1	1.11322	LC/MS-MS	2-Dimensional
NDUFA8	1.11319	LC/MS-MS	2-Dimensional
RBM27	1.11288	LC/MS-MS	2-Dimensional
SPATA7	1.11284	LC/MS-MS	2-Dimensional
GRPEL1	1.11269	LC/MS-MS	2-Dimensional
HSP90AA4P	1.11264	LC/MS-MS	2-Dimensional
RPGRIP1L	1.11194	LC/MS-MS	2-Dimensional
RELA	1.11166	LC/MS-MS	2-Dimensional
MMP2	1.1116	LC/MS-MS	2-Dimensional
SWAP70	1.11156	LC/MS-MS	2-Dimensional
TRA2B	1.11087	LC/MS-MS	2-Dimensional
AHNAK2	1.11082	LC/MS-MS	2-Dimensional
CHCHD2	1.11082	LC/MS-MS	2-Dimensional
41889	1.11053	LC/MS-MS	2-Dimensional
PDLIM5	1.11013	LC/MS-MS	2-Dimensional
RRBP1	1.11012	LC/MS-MS	2-Dimensional
HSPD1	1.10966	LC/MS-MS	2-Dimensional
CSNK2B	1.10919	LC/MS-MS	2-Dimensional
DDB1	1.10896	LC/MS-MS	2-Dimensional
RPS9	1.10854	LC/MS-MS	2-Dimensional
SLC25A3	1.10852	LC/MS-MS	2-Dimensional
KCMF1	1.10849	LC/MS-MS	2-Dimensional
PLEC	1.10821	LC/MS-MS	2-Dimensional
ATP6V1H	1.10818	LC/MS-MS	2-Dimensional
PECAM1	1.10773	LC/MS-MS	2-Dimensional
FAHD1	1.10742	LC/MS-MS	2-Dimensional
FAM129A	1.1074	LC/MS-MS	2-Dimensional
CAMK2A	1.10717	LC/MS-MS	2-Dimensional
RPL17	1.10651	LC/MS-MS	2-Dimensional
UBA2	1.10634	LC/MS-MS	2-Dimensional
NAGK	1.10628	LC/MS-MS	2-Dimensional
PEBP1	1.10611	LC/MS-MS	2-Dimensional
RPL13A	1.10588	LC/MS-MS	2-Dimensional
STXBP5	1.10586	LC/MS-MS	2-Dimensional
ESD	1.1055	LC/MS-MS	2-Dimensional
DDX39A	1.10549	LC/MS-MS	2-Dimensional
PGAM1	1.10533	LC/MS-MS	2-Dimensional
PTK6	1.10531	LC/MS-MS	2-Dimensional
PDCD6IP	1.10508	LC/MS-MS	2-Dimensional
PSMA5	1.10473	LC/MS-MS	2-Dimensional
RPL18	1.10468	LC/MS-MS	2-Dimensional
COG8	1.10467	LC/MS-MS	2-Dimensional
DHX9	1.10444	LC/MS-MS	2-Dimensional
RPL32	1.10423	LC/MS-MS	2-Dimensional
WDR37	1.10403	LC/MS-MS	2-Dimensional
CTSZ	1.10396	LC/MS-MS	2-Dimensional
ANXA11	1.10391	LC/MS-MS	2-Dimensional
GOT2	1.10383	LC/MS-MS	2-Dimensional
DLST	1.10281	LC/MS-MS	2-Dimensional
SMARCA4	1.10269	LC/MS-MS	2-Dimensional
DYNC1I2	1.10264	LC/MS-MS	2-Dimensional
TRIM21	1.1023	LC/MS-MS	2-Dimensional
CSE1L	1.10167	LC/MS-MS	2-Dimensional
DDTL	1.10152	LC/MS-MS	2-Dimensional
FUBP1	1.10138	LC/MS-MS	2-Dimensional
C3orf56	1.10111	LC/MS-MS	2-Dimensional
FAM21C	1.10088	LC/MS-MS	2-Dimensional
TPP1	1.10083	LC/MS-MS	2-Dimensional
ANPEP	1.10072	LC/MS-MS	2-Dimensional
UBE2L3	1.10046	LC/MS-MS	2-Dimensional
XPO1	1.10018	LC/MS-MS	2-Dimensional
HLA-C	1.10014	LC/MS-MS	2-Dimensional
SPAG9	1.09976	LC/MS-MS	2-Dimensional
PIN1	1.09974	LC/MS-MS	2-Dimensional
HNRNPD	1.09966	LC/MS-MS	2-Dimensional
PRPF8	1.09943	LC/MS-MS	2-Dimensional
EIF1AX	1.09933	LC/MS-MS	2-Dimensional
PTRH2	1.0989	LC/MS-MS	2-Dimensional
STOML2	1.09871	LC/MS-MS	2-Dimensional
PMM2	1.09819	LC/MS-MS	2-Dimensional
MRPS26	1.0978	LC/MS-MS	2-Dimensional
YBX1	1.09772	LC/MS-MS	2-Dimensional
ROCK2	1.09765	LC/MS-MS	2-Dimensional
EDC3	1.09752	LC/MS-MS	2-Dimensional
PIR	1.09749	LC/MS-MS	2-Dimensional
SMC3	1.09746	LC/MS-MS	2-Dimensional
FASN	1.09731	LC/MS-MS	2-Dimensional
RPS23	1.09727	LC/MS-MS	2-Dimensional
CDK17	1.09705	LC/MS-MS	2-Dimensional
LRRC47	1.09701	LC/MS-MS	2-Dimensional
PRKCSH	1.09683	LC/MS-MS	2-Dimensional
OCIAD2	1.09507	LC/MS-MS	2-Dimensional
RNH1	1.09501	LC/MS-MS	2-Dimensional
MDH2	1.09475	LC/MS-MS	2-Dimensional
ATP6V1A	1.09468	LC/MS-MS	2-Dimensional
SUPT16H	1.09452	LC/MS-MS	2-Dimensional
MFAP1	1.09416	LC/MS-MS	2-Dimensional
DDX10	1.09393	LC/MS-MS	2-Dimensional
TPR	1.09377	LC/MS-MS	2-Dimensional
FAM107B	1.09363	LC/MS-MS	2-Dimensional
PHB	1.093	LC/MS-MS	2-Dimensional
NACA	1.09283	LC/MS-MS	2-Dimensional
NDUFS1	1.09268	LC/MS-MS	2-Dimensional
C4orf29	1.09259	LC/MS-MS	2-Dimensional
CCT7	1.09244	LC/MS-MS	2-Dimensional
GRN	1.09229	LC/MS-MS	2-Dimensional
CAST	1.09208	LC/MS-MS	2-Dimensional
NCEH1	1.09188	LC/MS-MS	2-Dimensional
ERCC3	1.09144	LC/MS-MS	2-Dimensional
HSPA4	1.09111	LC/MS-MS	2-Dimensional
IKBKG	1.09062	LC/MS-MS	2-Dimensional
BUB3	1.09048	LC/MS-MS	2-Dimensional
EIF3A	1.09024	LC/MS-MS	2-Dimensional
PFKM	1.09019	LC/MS-MS	2-Dimensional
CD59	1.09003	LC/MS-MS	2-Dimensional
MEN1	1.08995	LC/MS-MS	2-Dimensional
MAP4	1.08962	LC/MS-MS	2-Dimensional
FHOD1	1.08947	LC/MS-MS	2-Dimensional
41884	1.08927	LC/MS-MS	2-Dimensional
DDX18	1.08903	LC/MS-MS	2-Dimensional
FKBP3	1.08829	LC/MS-MS	2-Dimensional
STOM	1.08806	LC/MS-MS	2-Dimensional
NRD1	1.0879	LC/MS-MS	2-Dimensional
POFUT2	1.08772	LC/MS-MS	2-Dimensional
MYO6	1.08765	LC/MS-MS	2-Dimensional
FLOT2	1.0876	LC/MS-MS	2-Dimensional
ACO1	1.08752	LC/MS-MS	2-Dimensional
PPP1R13L	1.08693	LC/MS-MS	2-Dimensional
WDR1	1.08674	LC/MS-MS	2-Dimensional
SYNJ2	1.08669	LC/MS-MS	2-Dimensional
OSBPL9	1.08615	LC/MS-MS	2-Dimensional
RPL23	1.08608	LC/MS-MS	2-Dimensional
GFAP	1.08527	LC/MS-MS	2-Dimensional
POLD1	1.08516	LC/MS-MS	2-Dimensional
GTPBP3	1.08499	LC/MS-MS	2-Dimensional
GTF2A1	1.08477	LC/MS-MS	2-Dimensional
EPS15	1.08413	LC/MS-MS	2-Dimensional
UQCRB	1.08336	LC/MS-MS	2-Dimensional
CPSF1	1.08333	LC/MS-MS	2-Dimensional
HSPA1A	1.08329	LC/MS-MS	2-Dimensional
ATP5D	1.08318	LC/MS-MS	2-Dimensional
ATP5O	1.08308	LC/MS-MS	2-Dimensional
PTGES3	1.08303	LC/MS-MS	2-Dimensional
HIP1	1.08284	LC/MS-MS	2-Dimensional
NCL	1.08268	LC/MS-MS	2-Dimensional
CORO1B	1.08259	LC/MS-MS	2-Dimensional
NOP56	1.08252	LC/MS-MS	2-Dimensional
IMPDH2	1.08232	LC/MS-MS	2-Dimensional
DENR	1.08224	LC/MS-MS	2-Dimensional
FAM192A	1.08221	LC/MS-MS	2-Dimensional
EHD2	1.08217	LC/MS-MS	2-Dimensional
ALDOA	1.08212	LC/MS-MS	2-Dimensional
U2AF1	1.08197	LC/MS-MS	2-Dimensional
CAP1	1.08177	LC/MS-MS	2-Dimensional
SH3BGRL	1.08157	LC/MS-MS	2-Dimensional
LDHA	1.08148	LC/MS-MS	2-Dimensional
IGBP1	1.08107	LC/MS-MS	2-Dimensional
CAPN1	1.08041	LC/MS-MS	2-Dimensional
PRPF3	1.08037	LC/MS-MS	2-Dimensional
GFM1	1.08022	LC/MS-MS	2-Dimensional
ARHGAP1	1.08015	LC/MS-MS	2-Dimensional
COX7C	1.07983	LC/MS-MS	2-Dimensional
GSTO1	1.07928	LC/MS-MS	2-Dimensional
CWC15	1.0792	LC/MS-MS	2-Dimensional
SLC9A3R2	1.07907	LC/MS-MS	2-Dimensional
FOXA2	1.07893	LC/MS-MS	2-Dimensional
CTSB	1.07879	LC/MS-MS	2-Dimensional
ATP13A1	1.07876	LC/MS-MS	2-Dimensional
MIF	1.07873	LC/MS-MS	2-Dimensional
KPNB1	1.07866	LC/MS-MS	2-Dimensional
GRSF1	1.07864	LC/MS-MS	2-Dimensional
NUDC	1.07816	LC/MS-MS	2-Dimensional
OGDH	1.07797	LC/MS-MS	2-Dimensional
KIAA1429	1.07782	LC/MS-MS	2-Dimensional
HSP90B2P	1.07773	LC/MS-MS	2-Dimensional
ERLIN1	1.0777	LC/MS-MS	2-Dimensional
RARS	1.0771	LC/MS-MS	2-Dimensional
SDHA	1.0771	LC/MS-MS	2-Dimensional
TBC1D4	1.07706	LC/MS-MS	2-Dimensional
PMPCA	1.07694	LC/MS-MS	2-Dimensional
SULT1B1	1.07675	LC/MS-MS	2-Dimensional
CCS	1.07661	LC/MS-MS	2-Dimensional
SLC2A3	1.07646	LC/MS-MS	2-Dimensional
RAP1GDS1	1.07598	LC/MS-MS	2-Dimensional
ATP5A1	1.07595	LC/MS-MS	2-Dimensional
EHD4	1.07545	LC/MS-MS	2-Dimensional
TMX1	1.07536	LC/MS-MS	2-Dimensional
CMTM6	1.07525	LC/MS-MS	2-Dimensional
G6PD	1.07506	LC/MS-MS	2-Dimensional
MAP1S	1.075	LC/MS-MS	2-Dimensional
CCT8	1.07393	LC/MS-MS	2-Dimensional
RPS27L	1.07386	LC/MS-MS	2-Dimensional
RPL23A	1.07329	LC/MS-MS	2-Dimensional
TBC1D2B	1.07272	LC/MS-MS	2-Dimensional
SSB	1.07267	LC/MS-MS	2-Dimensional
ZNF207	1.07242	LC/MS-MS	2-Dimensional
SNX25	1.0723	LC/MS-MS	2-Dimensional
FLNC	1.07213	LC/MS-MS	2-Dimensional
RPL8	1.07189	LC/MS-MS	2-Dimensional
MTMR9	1.07169	LC/MS-MS	2-Dimensional
EIF2S1	1.07149	LC/MS-MS	2-Dimensional
HUWE1	1.07141	LC/MS-MS	2-Dimensional
RPS11	1.0714	LC/MS-MS	2-Dimensional
ITGA2	1.0714	LC/MS-MS	2-Dimensional
HSP90AB2P	1.07139	LC/MS-MS	2-Dimensional
MACF1	1.07123	LC/MS-MS	2-Dimensional
MTDH	1.0712	LC/MS-MS	2-Dimensional
SRSF9	1.071	LC/MS-MS	2-Dimensional
HNRNPU	1.07061	LC/MS-MS	2-Dimensional
PRKAR2A	1.07059	LC/MS-MS	2-Dimensional
SCP2	1.07031	LC/MS-MS	2-Dimensional
GSN	1.06977	LC/MS-MS	2-Dimensional
RUVBL2	1.06977	LC/MS-MS	2-Dimensional
PALMD	1.06913	LC/MS-MS	2-Dimensional
RAC1	1.0689	LC/MS-MS	2-Dimensional
H1FX	1.06838	LC/MS-MS	2-Dimensional
EIF3M	1.06832	LC/MS-MS	2-Dimensional
MATR3	1.06826	LC/MS-MS	2-Dimensional
PSMC2	1.06819	LC/MS-MS	2-Dimensional
PITRM1	1.06814	LC/MS-MS	2-Dimensional
ARFGAP3	1.06808	LC/MS-MS	2-Dimensional
G3BP1	1.06806	LC/MS-MS	2-Dimensional
RPL14	1.06783	LC/MS-MS	2-Dimensional
COX5A	1.06725	LC/MS-MS	2-Dimensional
PDIA4	1.06724	LC/MS-MS	2-Dimensional
BCAT1	1.06718	LC/MS-MS	2-Dimensional
BASP1	1.06696	LC/MS-MS	2-Dimensional
THBS2	1.06693	LC/MS-MS	2-Dimensional
DNM1L	1.06675	LC/MS-MS	2-Dimensional
NONO	1.06659	LC/MS-MS	2-Dimensional
SYNCRIP	1.06614	LC/MS-MS	2-Dimensional
MANBA	1.06582	LC/MS-MS	2-Dimensional
YWHAB	1.06536	LC/MS-MS	2-Dimensional
RAB25	1.0653	LC/MS-MS	2-Dimensional
MYH11	1.065	LC/MS-MS	2-Dimensional
DNAH8	1.06486	LC/MS-MS	2-Dimensional
EIF3J	1.06444	LC/MS-MS	2-Dimensional
PPP1R12C	1.06411	LC/MS-MS	2-Dimensional
ACAA2	1.06379	LC/MS-MS	2-Dimensional
DPYSL2	1.06345	LC/MS-MS	2-Dimensional
CLTC	1.06292	LC/MS-MS	2-Dimensional
RAP1A	1.06257	LC/MS-MS	2-Dimensional
NAP1L1	1.06256	LC/MS-MS	2-Dimensional
SNAP29	1.06245	LC/MS-MS	2-Dimensional
KARS	1.06211	LC/MS-MS	2-Dimensional
TRAP1	1.06202	LC/MS-MS	2-Dimensional
PHPT1	1.06151	LC/MS-MS	2-Dimensional
GARS	1.0614	LC/MS-MS	2-Dimensional
RCN2	1.06139	LC/MS-MS	2-Dimensional
SMAP	1.06139	LC/MS-MS	2-Dimensional
NEDD8	1.06136	LC/MS-MS	2-Dimensional
CD9	1.06126	LC/MS-MS	2-Dimensional
SDPR	1.06099	LC/MS-MS	2-Dimensional
SET	1.06095	LC/MS-MS	2-Dimensional
TUBA4A	1.06088	LC/MS-MS	2-Dimensional
PABPC1	1.06087	LC/MS-MS	2-Dimensional
EPRS	1.06086	LC/MS-MS	2-Dimensional
TUBB6	1.06051	LC/MS-MS	2-Dimensional
EIF5A	1.06044	LC/MS-MS	2-Dimensional
RPL19	1.06034	LC/MS-MS	2-Dimensional
RPL18A	1.06016	LC/MS-MS	2-Dimensional
CAPN2	1.0601	LC/MS-MS	2-Dimensional
ZC3H15	1.06005	LC/MS-MS	2-Dimensional
ESYT1	1.0597	LC/MS-MS	2-Dimensional
DNAJB1	1.05962	LC/MS-MS	2-Dimensional
HSPA5	1.05948	LC/MS-MS	2-Dimensional
GSPT1	1.05948	LC/MS-MS	2-Dimensional
CLIC4	1.05945	LC/MS-MS	2-Dimensional
PPP1R18	1.05939	LC/MS-MS	2-Dimensional
PCBP2	1.05937	LC/MS-MS	2-Dimensional
TBCA	1.05933	LC/MS-MS	2-Dimensional
CCDC57	1.05885	LC/MS-MS	2-Dimensional
TRIP10	1.05818	LC/MS-MS	2-Dimensional
SRSF3	1.05745	LC/MS-MS	2-Dimensional
LEMD2	1.05661	LC/MS-MS	2-Dimensional
SF3B2	1.0562	LC/MS-MS	2-Dimensional
NT5E	1.05609	LC/MS-MS	2-Dimensional
CTTN	1.05594	LC/MS-MS	2-Dimensional
ACTN1	1.05578	LC/MS-MS	2-Dimensional
ALDH7A1	1.05522	LC/MS-MS	2-Dimensional
TUBB	1.05499	LC/MS-MS	2-Dimensional
GANAB	1.0546	LC/MS-MS	2-Dimensional
RPS13	1.05452	LC/MS-MS	2-Dimensional
ANXA5	1.05445	LC/MS-MS	2-Dimensional
RPS18	1.05431	LC/MS-MS	2-Dimensional
WDR44	1.05429	LC/MS-MS	2-Dimensional
PSME1	1.05427	LC/MS-MS	2-Dimensional
COX6B1	1.05426	LC/MS-MS	2-Dimensional
API5	1.05362	LC/MS-MS	2-Dimensional
DNAJC3	1.05352	LC/MS-MS	2-Dimensional
QDPR	1.05343	LC/MS-MS	2-Dimensional
SUCLA2	1.05331	LC/MS-MS	2-Dimensional
SKOR2	1.05331	LC/MS-MS	2-Dimensional
HNRNPC	1.05306	LC/MS-MS	2-Dimensional
NLN	1.05269	LC/MS-MS	2-Dimensional
CNBP	1.05264	LC/MS-MS	2-Dimensional
RTN4	1.05258	LC/MS-MS	2-Dimensional
TUBB4A	1.05212	LC/MS-MS	2-Dimensional
CCT6A	1.05196	LC/MS-MS	2-Dimensional
RPS4X	1.05176	LC/MS-MS	2-Dimensional
HDGF	1.05162	LC/MS-MS	2-Dimensional
RPS6	1.0516	LC/MS-MS	2-Dimensional
EEA1	1.05148	LC/MS-MS	2-Dimensional
UQCRFS1P1	1.05138	LC/MS-MS	2-Dimensional
THBS1	1.05119	LC/MS-MS	2-Dimensional
UBAP2L	1.05117	LC/MS-MS	2-Dimensional
ALDH2	1.05116	LC/MS-MS	2-Dimensional
DBNL	1.05083	LC/MS-MS	2-Dimensional
HSPA2	1.05025	LC/MS-MS	2-Dimensional
CCT3	1.05014	LC/MS-MS	2-Dimensional
MAPK3	1.05007	LC/MS-MS	2-Dimensional
RPL36A	1.04994	LC/MS-MS	2-Dimensional
RPS3A	1.04987	LC/MS-MS	2-Dimensional
ARHGAP15	1.04899	LC/MS-MS	2-Dimensional
NAE1	1.04889	LC/MS-MS	2-Dimensional
DCTN2	1.04832	LC/MS-MS	2-Dimensional
BCLAF1	1.04799	LC/MS-MS	2-Dimensional
LTBP2	1.04787	LC/MS-MS	2-Dimensional
PKM	1.04758	LC/MS-MS	2-Dimensional
LAMB1	1.04757	LC/MS-MS	2-Dimensional
CAPZA1	1.04701	LC/MS-MS	2-Dimensional
PPP1R14B	1.0469	LC/MS-MS	2-Dimensional
HSP90AB1	1.04656	LC/MS-MS	2-Dimensional
CHCHD4	1.0465	LC/MS-MS	2-Dimensional
RHOA	1.04642	LC/MS-MS	2-Dimensional
CENPB	1.04614	LC/MS-MS	2-Dimensional
TCEA1	1.04535	LC/MS-MS	2-Dimensional
USO1	1.04526	LC/MS-MS	2-Dimensional
CAPZA2	1.045	LC/MS-MS	2-Dimensional
NPEPPSL1	1.04495	LC/MS-MS	2-Dimensional
HADHB	1.04492	LC/MS-MS	2-Dimensional
HDLBP	1.04489	LC/MS-MS	2-Dimensional
RAI14	1.04478	LC/MS-MS	2-Dimensional
SNRPD1	1.04461	LC/MS-MS	2-Dimensional
ETFB	1.04456	LC/MS-MS	2-Dimensional
YTHDF2	1.04404	LC/MS-MS	2-Dimensional
SAFB	1.04396	LC/MS-MS	2-Dimensional
KIAA1967	1.04391	LC/MS-MS	2-Dimensional
COTL1	1.04388	LC/MS-MS	2-Dimensional
GAPDH	1.04367	LC/MS-MS	2-Dimensional
PAFAH1B3	1.04343	LC/MS-MS	2-Dimensional
LSM7	1.04336	LC/MS-MS	2-Dimensional
THRAP3	1.04316	LC/MS-MS	2-Dimensional
SH3BGRL3	1.04315	LC/MS-MS	2-Dimensional
HCLS1	1.04313	LC/MS-MS	2-Dimensional
PFDN4	1.04277	LC/MS-MS	2-Dimensional
PSMD7	1.04268	LC/MS-MS	2-Dimensional
IPO9	1.04264	LC/MS-MS	2-Dimensional
SKP1	1.04261	LC/MS-MS	2-Dimensional
ITGA5	1.04259	LC/MS-MS	2-Dimensional
RPL15	1.04255	LC/MS-MS	2-Dimensional
MPZL2	1.04219	LC/MS-MS	2-Dimensional
NAPA	1.04206	LC/MS-MS	2-Dimensional
POGZ	1.0419	LC/MS-MS	2-Dimensional
DOCK7	1.04178	LC/MS-MS	2-Dimensional
PDLIM4	1.04173	LC/MS-MS	2-Dimensional
SRSF10	1.0415	LC/MS-MS	2-Dimensional
CS	1.04137	LC/MS-MS	2-Dimensional
MAT2B	1.04109	LC/MS-MS	2-Dimensional
DDX21	1.04106	LC/MS-MS	2-Dimensional
EWSR1	1.04105	LC/MS-MS	2-Dimensional
RPL35	1.04103	LC/MS-MS	2-Dimensional
MCM5	1.04069	LC/MS-MS	2-Dimensional
CLIC1	1.04057	LC/MS-MS	2-Dimensional
PFKP	1.04024	LC/MS-MS	2-Dimensional
RANBP2	1.04019	LC/MS-MS	2-Dimensional
RPS5	1.04005	LC/MS-MS	2-Dimensional
KHDRBS1	1.03999	LC/MS-MS	2-Dimensional
PSMB6	1.03988	LC/MS-MS	2-Dimensional
TLN2	1.03988	LC/MS-MS	2-Dimensional
GLUD1	1.03979	LC/MS-MS	2-Dimensional
PABPN1L	1.03967	LC/MS-MS	2-Dimensional
DKFZp434J194	1.03962	LC/MS-MS	2-Dimensional
PCMT1	1.03959	LC/MS-MS	2-Dimensional
CTNNB1	1.03947	LC/MS-MS	2-Dimensional
XRCC5	1.03939	LC/MS-MS	2-Dimensional
PRPF6	1.03919	LC/MS-MS	2-Dimensional
MRPL36	1.03907	LC/MS-MS	2-Dimensional
HEATR7A	1.03905	LC/MS-MS	2-Dimensional
EDIL3	1.03883	LC/MS-MS	2-Dimensional
IRS1	1.0386	LC/MS-MS	2-Dimensional
CALM1	1.03839	LC/MS-MS	2-Dimensional
C12orf10	1.03818	LC/MS-MS	2-Dimensional
SRSF1	1.0381	LC/MS-MS	2-Dimensional
PSMD1	1.03734	LC/MS-MS	2-Dimensional
SUB1	1.03728	LC/MS-MS	2-Dimensional
DST	1.03707	LC/MS-MS	2-Dimensional
EIF2D	1.03703	LC/MS-MS	2-Dimensional
PSAP	1.0367	LC/MS-MS	2-Dimensional
RPL31	1.03624	LC/MS-MS	2-Dimensional
SPTBN2	1.03624	LC/MS-MS	2-Dimensional
DTYMK	1.03609	LC/MS-MS	2-Dimensional
PRKDC	1.03589	LC/MS-MS	2-Dimensional
LRPPRC	1.03568	LC/MS-MS	2-Dimensional
COPB2	1.03543	LC/MS-MS	2-Dimensional
RPL7A	1.0354	LC/MS-MS	2-Dimensional
IGF2BP3	1.03526	LC/MS-MS	2-Dimensional
DYNC1LI1	1.03521	LC/MS-MS	2-Dimensional
TPD52L2	1.03458	LC/MS-MS	2-Dimensional
USP10	1.03443	LC/MS-MS	2-Dimensional
FKBP1A	1.0339	LC/MS-MS	2-Dimensional
KRT121P	1.03384	LC/MS-MS	2-Dimensional
SLC25A5	1.03372	LC/MS-MS	2-Dimensional
GALK1	1.03369	LC/MS-MS	2-Dimensional
ANKHD1	1.03369	LC/MS-MS	2-Dimensional
SRRM2	1.03366	LC/MS-MS	2-Dimensional
HNRNPA1L2	1.03362	LC/MS-MS	2-Dimensional
CTNND1	1.0335	LC/MS-MS	2-Dimensional
PICALM	1.03289	LC/MS-MS	2-Dimensional
TRAM2	1.03182	LC/MS-MS	2-Dimensional
NPM1	1.03168	LC/MS-MS	2-Dimensional
LDHB	1.03122	LC/MS-MS	2-Dimensional
RPS25	1.03109	LC/MS-MS	2-Dimensional
ATP6V1B1	1.03102	LC/MS-MS	2-Dimensional
TRIM28	1.03032	LC/MS-MS	2-Dimensional
LCP1	1.03029	LC/MS-MS	2-Dimensional
DCTN1	1.03007	LC/MS-MS	2-Dimensional
GNS	1.02999	LC/MS-MS	2-Dimensional
NRP1	1.02996	LC/MS-MS	2-Dimensional
TBCC	1.02985	LC/MS-MS	2-Dimensional
GDI2	1.02967	LC/MS-MS	2-Dimensional
ACAT2	1.02937	LC/MS-MS	2-Dimensional
CDC37	1.02893	LC/MS-MS	2-Dimensional
SCARB2	1.02888	LC/MS-MS	2-Dimensional
NDUFS5	1.02885	LC/MS-MS	2-Dimensional
SNTB2	1.02884	LC/MS-MS	2-Dimensional
RPN1	1.02874	LC/MS-MS	2-Dimensional
CD44	1.02811	LC/MS-MS	2-Dimensional
TUBB3	1.02806	LC/MS-MS	2-Dimensional
SPTAN1	1.02754	LC/MS-MS	2-Dimensional
C14orf166	1.0268	LC/MS-MS	2-Dimensional
CECR5	1.0266	LC/MS-MS	2-Dimensional
HSPA8	1.026	LC/MS-MS	2-Dimensional
MYH10	1.02577	LC/MS-MS	2-Dimensional
PKN2	1.02573	LC/MS-MS	2-Dimensional
GOLGA4	1.0257	LC/MS-MS	2-Dimensional
RAB11A	1.02557	LC/MS-MS	2-Dimensional
CFL2	1.0253	LC/MS-MS	2-Dimensional
ZNF428	1.02507	LC/MS-MS	2-Dimensional
RRS1	1.0248	LC/MS-MS	2-Dimensional
EEF2	1.02476	LC/MS-MS	2-Dimensional
RABGAP1L	1.02456	LC/MS-MS	2-Dimensional
EIF4G3	1.02442	LC/MS-MS	2-Dimensional
ALDOB	1.02439	LC/MS-MS	2-Dimensional
41891	1.02427	LC/MS-MS	2-Dimensional
RPS27A	1.02398	LC/MS-MS	2-Dimensional
MTHFD1	1.0238	LC/MS-MS	2-Dimensional
H2AFY	1.02358	LC/MS-MS	2-Dimensional
PSMA1	1.02326	LC/MS-MS	2-Dimensional
AKR1C3	1.02321	LC/MS-MS	2-Dimensional
HECTD1	1.0227	LC/MS-MS	2-Dimensional
COPS6	1.02252	LC/MS-MS	2-Dimensional
CARD8	1.02211	LC/MS-MS	2-Dimensional
CCDC6	1.02206	LC/MS-MS	2-Dimensional
HNRNPA0	1.02182	LC/MS-MS	2-Dimensional
GNL1	1.02152	LC/MS-MS	2-Dimensional
TBCB	1.02139	LC/MS-MS	2-Dimensional
HNRNPCL1	1.0213	LC/MS-MS	2-Dimensional
RPL22	1.02097	LC/MS-MS	2-Dimensional
THG1L	1.02059	LC/MS-MS	2-Dimensional
PSMB4	1.02038	LC/MS-MS	2-Dimensional
PFN1	1.01954	LC/MS-MS	2-Dimensional
RPL24	1.0194	LC/MS-MS	2-Dimensional
NDUFV1	1.0193	LC/MS-MS	2-Dimensional
RAB6A	1.01915	LC/MS-MS	2-Dimensional
PLIN3	1.0189	LC/MS-MS	2-Dimensional
SERPINB6	1.01881	LC/MS-MS	2-Dimensional
FUT3	1.01876	LC/MS-MS	2-Dimensional
NPEPPS	1.0183	LC/MS-MS	2-Dimensional
ARHGDIA	1.01826	LC/MS-MS	2-Dimensional
NDUFC2	1.01821	LC/MS-MS	2-Dimensional
CKAP5	1.01799	LC/MS-MS	2-Dimensional
CNPY2	1.01795	LC/MS-MS	2-Dimensional
RAB3GAP1	1.0178	LC/MS-MS	2-Dimensional
GGCT	1.01741	LC/MS-MS	2-Dimensional
BCR	1.01691	LC/MS-MS	2-Dimensional
RPL21	1.01669	LC/MS-MS	2-Dimensional
PRRC2C	1.01623	LC/MS-MS	2-Dimensional
FN1	1.01566	LC/MS-MS	2-Dimensional
GNA12	1.01557	LC/MS-MS	2-Dimensional
RPS20	1.01544	LC/MS-MS	2-Dimensional
ECHS1	1.01519	LC/MS-MS	2-Dimensional
CCT4	1.01493	LC/MS-MS	2-Dimensional
PTMA	1.01454	LC/MS-MS	2-Dimensional
FUS	1.01411	LC/MS-MS	2-Dimensional
RBM8A	1.01355	LC/MS-MS	2-Dimensional
RPL13	1.01342	LC/MS-MS	2-Dimensional
TXNDC12	1.01323	LC/MS-MS	2-Dimensional
RBM14	1.01308	LC/MS-MS	2-Dimensional
YWHAH	1.01287	LC/MS-MS	2-Dimensional
FAM114A1	1.0128	LC/MS-MS	2-Dimensional
RNPEP	1.01276	LC/MS-MS	2-Dimensional
SNRPE	1.01263	LC/MS-MS	2-Dimensional
EIF3H	1.01235	LC/MS-MS	2-Dimensional
HNRNPM	1.01169	LC/MS-MS	2-Dimensional
RPL4	1.01139	LC/MS-MS	2-Dimensional
MANF	1.0106	LC/MS-MS	2-Dimensional
VAT1	1.01059	LC/MS-MS	2-Dimensional
GDI1	1.01049	LC/MS-MS	2-Dimensional
DPP3	1.01038	LC/MS-MS	2-Dimensional
SEC31A	1.00993	LC/MS-MS	2-Dimensional
TARS	1.00984	LC/MS-MS	2-Dimensional
TIPRL	1.00983	LC/MS-MS	2-Dimensional
GLT25D1	1.00978	LC/MS-MS	2-Dimensional
FSCN1	1.00956	LC/MS-MS	2-Dimensional
MSN	1.00907	LC/MS-MS	2-Dimensional
NUMA1	1.00904	LC/MS-MS	2-Dimensional
ACTR3	1.00888	LC/MS-MS	2-Dimensional
NOP58	1.00885	LC/MS-MS	2-Dimensional
USP25	1.00874	LC/MS-MS	2-Dimensional
CASP3	1.00871	LC/MS-MS	2-Dimensional
CAPRIN1	1.00844	LC/MS-MS	2-Dimensional
MYO1C	1.00843	LC/MS-MS	2-Dimensional
ARPC1B	1.00809	LC/MS-MS	2-Dimensional
PPP2R5E	1.00809	LC/MS-MS	2-Dimensional
PBXIP1	1.00798	LC/MS-MS	2-Dimensional
LMNB2	1.00798	LC/MS-MS	2-Dimensional
C22orf28	1.00769	LC/MS-MS	2-Dimensional
PPM1G	1.00737	LC/MS-MS	2-Dimensional
PSMA7	1.007	LC/MS-MS	2-Dimensional
EPB41L2	1.00691	LC/MS-MS	2-Dimensional
EIF3G	1.00676	LC/MS-MS	2-Dimensional
PAICS	1.0066	LC/MS-MS	2-Dimensional
IST1	1.00633	LC/MS-MS	2-Dimensional
CORO1C	1.00632	LC/MS-MS	2-Dimensional
METAP2	1.0063	LC/MS-MS	2-Dimensional
PTBP1	1.0062	LC/MS-MS	2-Dimensional
SORBS2	1.00619	LC/MS-MS	2-Dimensional
PSMC4	1.00605	LC/MS-MS	2-Dimensional
DPYSL3	1.00593	LC/MS-MS	2-Dimensional
LMNA	1.0055	LC/MS-MS	2-Dimensional
SNAP23	1.00549	LC/MS-MS	2-Dimensional
AHCY	1.00545	LC/MS-MS	2-Dimensional
MGEA5	1.00502	LC/MS-MS	2-Dimensional
SPTBN1	1.00442	LC/MS-MS	2-Dimensional
ARL6IP5	1.00418	LC/MS-MS	2-Dimensional
DPY30	1.00411	LC/MS-MS	2-Dimensional
PGRMC1	1.0041	LC/MS-MS	2-Dimensional
PCNA	1.00357	LC/MS-MS	2-Dimensional
NME3	1.00336	LC/MS-MS	2-Dimensional
MVD	1.00335	LC/MS-MS	2-Dimensional
SGTA	1.00327	LC/MS-MS	2-Dimensional
HSPE1	1.00326	LC/MS-MS	2-Dimensional
none	1.00288	LC/MS-MS	2-Dimensional
RPL12	1.00274	LC/MS-MS	2-Dimensional
HNRNPK	1.00239	LC/MS-MS	2-Dimensional
DDAH2	1.00238	LC/MS-MS	2-Dimensional
HNRNPL	1.00212	LC/MS-MS	2-Dimensional
C18orf25	1.00206	LC/MS-MS	2-Dimensional
LANCL1	1.00167	LC/MS-MS	2-Dimensional
HSPA6	1.00151	LC/MS-MS	2-Dimensional
MRPL55	1.00136	LC/MS-MS	2-Dimensional
STX12	1.00101	LC/MS-MS	2-Dimensional
RPL29	1.00099	LC/MS-MS	2-Dimensional
BCDIN3D	1.00097	LC/MS-MS	2-Dimensional
EDEM3	1.00074	LC/MS-MS	2-Dimensional
ACAA1	1.00059	LC/MS-MS	2-Dimensional
GRAP	1.00027	LC/MS-MS	2-Dimensional
ACTBL2	1.00024	LC/MS-MS	2-Dimensional
NAA38	1.00017	LC/MS-MS	2-Dimensional
EBNA1BP2	0.999932	LC/MS-MS	2-Dimensional
SMARCE1	0.999458	LC/MS-MS	2-Dimensional
BMS1	0.999298	LC/MS-MS	2-Dimensional
SMS	0.999168	LC/MS-MS	2-Dimensional
SUGT1	0.998691	LC/MS-MS	2-Dimensional
LASP1	0.998504	LC/MS-MS	2-Dimensional
NDUFA5	0.998367	LC/MS-MS	2-Dimensional
ENO1	0.998172	LC/MS-MS	2-Dimensional
ACTB	0.997986	LC/MS-MS	2-Dimensional
TLN1	0.997869	LC/MS-MS	2-Dimensional
VAPA	0.997751	LC/MS-MS	2-Dimensional
EIF2A	0.997466	LC/MS-MS	2-Dimensional
ZNF670	0.997392	LC/MS-MS	2-Dimensional
RCC2	0.997149	LC/MS-MS	2-Dimensional
SLC25A4	0.997091	LC/MS-MS	2-Dimensional
FAM21B	0.996949	LC/MS-MS	2-Dimensional
SHC1	0.996553	LC/MS-MS	2-Dimensional
HNRNPA2B1	0.996366	LC/MS-MS	2-Dimensional
EIF5	0.995538	LC/MS-MS	2-Dimensional
GRHPR	0.995139	LC/MS-MS	2-Dimensional
MRPL12	0.995105	LC/MS-MS	2-Dimensional
USP14	0.995103	LC/MS-MS	2-Dimensional
TMPO	0.994804	LC/MS-MS	2-Dimensional
ERP29	0.994549	LC/MS-MS	2-Dimensional
ARPC4	0.994512	LC/MS-MS	2-Dimensional
TPT1	0.994472	LC/MS-MS	2-Dimensional
RANBP1	0.99435	LC/MS-MS	2-Dimensional
CRMP1	0.994329	LC/MS-MS	2-Dimensional
ACOT7	0.993868	LC/MS-MS	2-Dimensional
CFL1	0.993724	LC/MS-MS	2-Dimensional
SF3A1	0.993376	LC/MS-MS	2-Dimensional
SNCA	0.993369	LC/MS-MS	2-Dimensional
LIMS3L	0.992817	LC/MS-MS	2-Dimensional
PKHD1L1	0.992686	LC/MS-MS	2-Dimensional
PEA15	0.992244	LC/MS-MS	2-Dimensional
NDUFS8	0.99213	LC/MS-MS	2-Dimensional
FBLIM1	0.992073	LC/MS-MS	2-Dimensional
PHB2	0.991701	LC/MS-MS	2-Dimensional
ALCAM	0.991261	LC/MS-MS	2-Dimensional
IPO7	0.990859	LC/MS-MS	2-Dimensional
PEX5L	0.990836	LC/MS-MS	2-Dimensional
HMGN1	0.990564	LC/MS-MS	2-Dimensional
HIST1H1C	0.990384	LC/MS-MS	2-Dimensional
TOMM70A	0.990267	LC/MS-MS	2-Dimensional
DNAJA1	0.99023	LC/MS-MS	2-Dimensional
RPL34	0.990212	LC/MS-MS	2-Dimensional
ACTN4	0.989981	LC/MS-MS	2-Dimensional
AARS	0.989684	LC/MS-MS	2-Dimensional
PDAP1	0.989614	LC/MS-MS	2-Dimensional
BANF1	0.989555	LC/MS-MS	2-Dimensional
MYOF	0.98928	LC/MS-MS	2-Dimensional
SARNP	0.988971	LC/MS-MS	2-Dimensional
HNRNPA1	0.988892	LC/MS-MS	2-Dimensional
ABCF1	0.988872	LC/MS-MS	2-Dimensional
IDH1	0.988815	LC/MS-MS	2-Dimensional
SHMT2	0.98869	LC/MS-MS	2-Dimensional
PDLIM2	0.988516	LC/MS-MS	2-Dimensional
PREP	0.988351	LC/MS-MS	2-Dimensional
TUBB2B	0.98827	LC/MS-MS	2-Dimensional
CBX3	0.988197	LC/MS-MS	2-Dimensional
RPL26L1	0.98809	LC/MS-MS	2-Dimensional
S100A16	0.986811	LC/MS-MS	2-Dimensional
S100A10	0.986665	LC/MS-MS	2-Dimensional
EEF1A2	0.986228	LC/MS-MS	2-Dimensional
KRBA1	0.985959	LC/MS-MS	2-Dimensional
RPL11	0.985856	LC/MS-MS	2-Dimensional
RPS21	0.985785	LC/MS-MS	2-Dimensional
ADH5	0.985557	LC/MS-MS	2-Dimensional
SFPQ	0.985189	LC/MS-MS	2-Dimensional
TJP1	0.984948	LC/MS-MS	2-Dimensional
CCT6B	0.984844	LC/MS-MS	2-Dimensional
ZC3H18	0.984764	LC/MS-MS	2-Dimensional
H2AFY2	0.984723	LC/MS-MS	2-Dimensional
SH3KBP1	0.984642	LC/MS-MS	2-Dimensional
QKI	0.984522	LC/MS-MS	2-Dimensional
TXNDC17	0.98411	LC/MS-MS	2-Dimensional
PRPF38A	0.983868	LC/MS-MS	2-Dimensional
BABAM1	0.983577	LC/MS-MS	2-Dimensional
TRIM3	0.983489	LC/MS-MS	2-Dimensional
KANK3	0.983445	LC/MS-MS	2-Dimensional
CDO1	0.983355	LC/MS-MS	2-Dimensional
DDX3X	0.983204	LC/MS-MS	2-Dimensional
EIF3C	0.983034	LC/MS-MS	2-Dimensional
PPFIBP1	0.982719	LC/MS-MS	2-Dimensional
SOD1	0.982602	LC/MS-MS	2-Dimensional
TTN	0.982432	LC/MS-MS	2-Dimensional
TYRP1	0.982402	LC/MS-MS	2-Dimensional
GNPNAT1	0.982351	LC/MS-MS	2-Dimensional
BZW2	0.982264	LC/MS-MS	2-Dimensional
HINT1	0.982016	LC/MS-MS	2-Dimensional
BUD31	0.981856	LC/MS-MS	2-Dimensional
GLUD2	0.981608	LC/MS-MS	2-Dimensional
DDX54	0.981267	LC/MS-MS	2-Dimensional
GLO1	0.981074	LC/MS-MS	2-Dimensional
FLNB	0.981036	LC/MS-MS	2-Dimensional
VIM	0.980983	LC/MS-MS	2-Dimensional
NDN	0.980881	LC/MS-MS	2-Dimensional
PBX1	0.980488	LC/MS-MS	2-Dimensional
EEF1A1	0.980433	LC/MS-MS	2-Dimensional
PEX14	0.979857	LC/MS-MS	2-Dimensional
HNRNPA3	0.979649	LC/MS-MS	2-Dimensional
KHSRP	0.979406	LC/MS-MS	2-Dimensional
ILF2	0.979386	LC/MS-MS	2-Dimensional
CTPS1	0.978913	LC/MS-MS	2-Dimensional
LYPLA1	0.977333	LC/MS-MS	2-Dimensional
LOXL2	0.977122	LC/MS-MS	2-Dimensional
HAT1	0.977074	LC/MS-MS	2-Dimensional
GC	0.977031	LC/MS-MS	2-Dimensional
TMX3	0.976942	LC/MS-MS	2-Dimensional
MBOAT7	0.976595	LC/MS-MS	2-Dimensional
SERBP1	0.976454	LC/MS-MS	2-Dimensional
ENO2	0.976095	LC/MS-MS	2-Dimensional
ADRM1	0.975908	LC/MS-MS	2-Dimensional
SP140L	0.975637	LC/MS-MS	2-Dimensional
MAPRE1	0.975629	LC/MS-MS	2-Dimensional
ACTR2	0.974898	LC/MS-MS	2-Dimensional
AHNAK	0.974435	LC/MS-MS	2-Dimensional
TIA1	0.974316	LC/MS-MS	2-Dimensional
TAGLN2	0.973793	LC/MS-MS	2-Dimensional
ALG1	0.973788	LC/MS-MS	2-Dimensional
ANP32A	0.973691	LC/MS-MS	2-Dimensional
CLTA	0.973667	LC/MS-MS	2-Dimensional
CCDC12	0.973347	LC/MS-MS	2-Dimensional
ASPH	0.97311	LC/MS-MS	2-Dimensional
PCBP1	0.972462	LC/MS-MS	2-Dimensional
RPL7	0.972368	LC/MS-MS	2-Dimensional
MBOAT4	0.972326	LC/MS-MS	2-Dimensional
D2HGDH	0.971989	LC/MS-MS	2-Dimensional
PSMC3	0.971917	LC/MS-MS	2-Dimensional
PDCL3	0.971763	LC/MS-MS	2-Dimensional
GPHN	0.971287	LC/MS-MS	2-Dimensional
FDFT1	0.971283	LC/MS-MS	2-Dimensional
ARGLU1	0.971103	LC/MS-MS	2-Dimensional
CLINT1	0.970984	LC/MS-MS	2-Dimensional
FHL3	0.970977	LC/MS-MS	2-Dimensional
ECE1	0.970565	LC/MS-MS	2-Dimensional
ALYREF	0.970446	LC/MS-MS	2-Dimensional
TUBA1A	0.970305	LC/MS-MS	2-Dimensional
FKBP5	0.969819	LC/MS-MS	2-Dimensional
TUBG1	0.969786	LC/MS-MS	2-Dimensional
TRIB1	0.969502	LC/MS-MS	2-Dimensional
HARS	0.969406	LC/MS-MS	2-Dimensional
RBM25	0.968539	LC/MS-MS	2-Dimensional
ATP6V1E1	0.968444	LC/MS-MS	2-Dimensional
RPL3	0.968407	LC/MS-MS	2-Dimensional
PPIA	0.968324	LC/MS-MS	2-Dimensional
RPS24	0.968165	LC/MS-MS	2-Dimensional
RAB15	0.967929	LC/MS-MS	2-Dimensional
MYL1	0.967599	LC/MS-MS	2-Dimensional
CTGF	0.967262	LC/MS-MS	2-Dimensional
SUSD5	0.966757	LC/MS-MS	2-Dimensional
HSP90AA1	0.966497	LC/MS-MS	2-Dimensional
DNMT1	0.966105	LC/MS-MS	2-Dimensional
NCBP1	0.965962	LC/MS-MS	2-Dimensional
MECR	0.965893	LC/MS-MS	2-Dimensional
FLNA	0.965262	LC/MS-MS	2-Dimensional
TUBA4B	0.965142	LC/MS-MS	2-Dimensional
RPS14	0.965018	LC/MS-MS	2-Dimensional
SNRPD3	0.964608	LC/MS-MS	2-Dimensional
ARHGEF1	0.962868	LC/MS-MS	2-Dimensional
PHLDB1	0.962638	LC/MS-MS	2-Dimensional
PSMC6	0.962472	LC/MS-MS	2-Dimensional
CLIP1	0.962452	LC/MS-MS	2-Dimensional
MYL12A	0.962325	LC/MS-MS	2-Dimensional
STMN1	0.961147	LC/MS-MS	2-Dimensional
GLOD4	0.961098	LC/MS-MS	2-Dimensional
STRAP	0.961035	LC/MS-MS	2-Dimensional
NASP	0.960906	LC/MS-MS	2-Dimensional
DES	0.959685	LC/MS-MS	2-Dimensional
RPS2	0.959486	LC/MS-MS	2-Dimensional
CSTB	0.95914	LC/MS-MS	2-Dimensional
RPS12	0.959015	LC/MS-MS	2-Dimensional
TES	0.95882	LC/MS-MS	2-Dimensional
HIST1H1A	0.958633	LC/MS-MS	2-Dimensional
ATP5H	0.957593	LC/MS-MS	2-Dimensional
CRIP2	0.95695	LC/MS-MS	2-Dimensional
GUK1	0.956874	LC/MS-MS	2-Dimensional
UGDH	0.956821	LC/MS-MS	2-Dimensional
NUP214	0.95639	LC/MS-MS	2-Dimensional
FARSA	0.956382	LC/MS-MS	2-Dimensional
TPI1	0.956355	LC/MS-MS	2-Dimensional
LRCH3	0.956115	LC/MS-MS	2-Dimensional
CIRBP	0.95591	LC/MS-MS	2-Dimensional
OPTN	0.955847	LC/MS-MS	2-Dimensional
EFHD2	0.955227	LC/MS-MS	2-Dimensional
VCL	0.955168	LC/MS-MS	2-Dimensional
HIST1H2AH	0.954912	LC/MS-MS	2-Dimensional
ARPC1A	0.954133	LC/MS-MS	2-Dimensional
HPRT1	0.95397	LC/MS-MS	2-Dimensional
SERPINH1	0.953961	LC/MS-MS	2-Dimensional
EZR	0.953762	LC/MS-MS	2-Dimensional
STIP1	0.953545	LC/MS-MS	2-Dimensional
PRDM15	0.953503	LC/MS-MS	2-Dimensional
SDCBP	0.953454	LC/MS-MS	2-Dimensional
PAFAH1B2	0.953442	LC/MS-MS	2-Dimensional
CCDC148	0.952367	LC/MS-MS	2-Dimensional
SRSF7	0.95222	LC/MS-MS	2-Dimensional
CAPZB	0.951664	LC/MS-MS	2-Dimensional
HNRPLL	0.951162	LC/MS-MS	2-Dimensional
APOBEC3B	0.950996	LC/MS-MS	2-Dimensional
CADPS2	0.950916	LC/MS-MS	2-Dimensional
BZW1	0.950879	LC/MS-MS	2-Dimensional
KNG1	0.950827	LC/MS-MS	2-Dimensional
SF1	0.950669	LC/MS-MS	2-Dimensional
FXR1	0.950192	LC/MS-MS	2-Dimensional
TPM3	0.949954	LC/MS-MS	2-Dimensional
FKBP4	0.949459	LC/MS-MS	2-Dimensional
FEN1	0.949441	LC/MS-MS	2-Dimensional
EIF4H	0.949344	LC/MS-MS	2-Dimensional
FAM49B	0.948846	LC/MS-MS	2-Dimensional
PTRF	0.948163	LC/MS-MS	2-Dimensional
KRT18	0.947121	LC/MS-MS	2-Dimensional
DUT	0.947047	LC/MS-MS	2-Dimensional
PRPSAP1	0.946944	LC/MS-MS	2-Dimensional
FARSB	0.945212	LC/MS-MS	2-Dimensional
SNX6	0.945064	LC/MS-MS	2-Dimensional
ABL1	0.944167	LC/MS-MS	2-Dimensional
HMGA1	0.943759	LC/MS-MS	2-Dimensional
ITCH	0.943682	LC/MS-MS	2-Dimensional
RPL3L	0.943481	LC/MS-MS	2-Dimensional
NME2P1	0.942508	LC/MS-MS	2-Dimensional
SOX15	0.94235	LC/MS-MS	2-Dimensional
MYH9	0.941762	LC/MS-MS	2-Dimensional
DAPK3	0.941489	LC/MS-MS	2-Dimensional
IGFBP7	0.941489	LC/MS-MS	2-Dimensional
RDX	0.941364	LC/MS-MS	2-Dimensional
NXF1	0.941329	LC/MS-MS	2-Dimensional
SRSF2	0.941231	LC/MS-MS	2-Dimensional
PSMD5	0.941225	LC/MS-MS	2-Dimensional
RBM3	0.940838	LC/MS-MS	2-Dimensional
NES	0.940514	LC/MS-MS	2-Dimensional
DAP	0.939865	LC/MS-MS	2-Dimensional
ALDH1A1	0.939161	LC/MS-MS	2-Dimensional
AKR1B1	0.938276	LC/MS-MS	2-Dimensional
MMS19	0.937683	LC/MS-MS	2-Dimensional
LMNB1	0.937622	LC/MS-MS	2-Dimensional
EVC	0.937471	LC/MS-MS	2-Dimensional
MLLT4	0.937403	LC/MS-MS	2-Dimensional
ACSL4	0.937013	LC/MS-MS	2-Dimensional
GTF2F2	0.935046	LC/MS-MS	2-Dimensional
TIMM44	0.934795	LC/MS-MS	2-Dimensional
TMEM163	0.934749	LC/MS-MS	2-Dimensional
HMGB1P1	0.934598	LC/MS-MS	2-Dimensional
C10orf112	0.934587	LC/MS-MS	2-Dimensional
EIF1AY	0.934173	LC/MS-MS	2-Dimensional
CBX1	0.933535	LC/MS-MS	2-Dimensional
ACTR1B	0.93348	LC/MS-MS	2-Dimensional
NAPEPLD	0.933433	LC/MS-MS	2-Dimensional
D-1	0.933398	LC/MS-MS	2-Dimensional
DYNLL1	0.933078	LC/MS-MS	2-Dimensional
DIP2B	0.933012	LC/MS-MS	2-Dimensional
PTPN12	0.932708	LC/MS-MS	2-Dimensional
KTN1	0.932672	LC/MS-MS	2-Dimensional
DKK3	0.932331	LC/MS-MS	2-Dimensional
HIST1H2AA	0.932092	LC/MS-MS	2-Dimensional
SNRPA1	0.931876	LC/MS-MS	2-Dimensional
HIST1H2BC	0.931772	LC/MS-MS	2-Dimensional
INA	0.93161	LC/MS-MS	2-Dimensional
HHIP	0.93143	LC/MS-MS	2-Dimensional
CPS1	0.931397	LC/MS-MS	2-Dimensional
ITIH3	0.931103	LC/MS-MS	2-Dimensional
TXNDC5	0.930105	LC/MS-MS	2-Dimensional
TMEM109	0.9301	LC/MS-MS	2-Dimensional
CNN2	0.929943	LC/MS-MS	2-Dimensional
CTTNBP2NL	0.929918	LC/MS-MS	2-Dimensional
NUCKS1	0.92965	LC/MS-MS	2-Dimensional
GNRH2	0.929356	LC/MS-MS	2-Dimensional
CCDC112	0.928662	LC/MS-MS	2-Dimensional
MCM2	0.928513	LC/MS-MS	2-Dimensional
AFP	0.928286	LC/MS-MS	2-Dimensional
SRI	0.928049	LC/MS-MS	2-Dimensional
STIM2	0.928021	LC/MS-MS	2-Dimensional
SEC23A	0.927938	LC/MS-MS	2-Dimensional
TPM4	0.927798	LC/MS-MS	2-Dimensional
UBA3	0.927682	LC/MS-MS	2-Dimensional
ICAM1	0.927602	LC/MS-MS	2-Dimensional
RBMX	0.927384	LC/MS-MS	2-Dimensional
BLVRA	0.927362	LC/MS-MS	2-Dimensional
PDHX	0.927068	LC/MS-MS	2-Dimensional
AKR1A1	0.926903	LC/MS-MS	2-Dimensional
HIST1H2BA	0.926768	LC/MS-MS	2-Dimensional
EIF3E	0.925864	LC/MS-MS	2-Dimensional
ACTA2	0.925495	LC/MS-MS	2-Dimensional
DBN1	0.925422	LC/MS-MS	2-Dimensional
COQ9	0.925327	LC/MS-MS	2-Dimensional
AXDND1	0.924982	LC/MS-MS	2-Dimensional
BAG2	0.924467	LC/MS-MS	2-Dimensional
TUBB2A	0.924153	LC/MS-MS	2-Dimensional
RANGAP1	0.923742	LC/MS-MS	2-Dimensional
SRSF4	0.923588	LC/MS-MS	2-Dimensional
DNAJC7	0.923553	LC/MS-MS	2-Dimensional
RPS19	0.922675	LC/MS-MS	2-Dimensional
HSPB1	0.921871	LC/MS-MS	2-Dimensional
ERH	0.921277	LC/MS-MS	2-Dimensional
GNAS	0.920849	LC/MS-MS	2-Dimensional
KIAA1279	0.920194	LC/MS-MS	2-Dimensional
CAD	0.920047	LC/MS-MS	2-Dimensional
ITGB5	0.919965	LC/MS-MS	2-Dimensional
FBLN1	0.919722	LC/MS-MS	2-Dimensional
SYNPO	0.919657	LC/MS-MS	2-Dimensional
GNB1	0.919149	LC/MS-MS	2-Dimensional
LPP	0.918692	LC/MS-MS	2-Dimensional
SART1	0.918683	LC/MS-MS	2-Dimensional
ATL3	0.918466	LC/MS-MS	2-Dimensional
RHOB	0.918146	LC/MS-MS	2-Dimensional
HIST1H1B	0.917387	LC/MS-MS	2-Dimensional
ATP5F1	0.916779	LC/MS-MS	2-Dimensional
NUDCD2	0.916455	LC/MS-MS	2-Dimensional
KRT7	0.916087	LC/MS-MS	2-Dimensional
EMC8	0.915855	LC/MS-MS	2-Dimensional
ILF3	0.915507	LC/MS-MS	2-Dimensional
CYTH2	0.915484	LC/MS-MS	2-Dimensional
SVIL	0.915398	LC/MS-MS	2-Dimensional
DNAH3	0.914752	LC/MS-MS	2-Dimensional
KIF5B	0.913973	LC/MS-MS	2-Dimensional
ENSA	0.913492	LC/MS-MS	2-Dimensional
GCN1L1	0.913188	LC/MS-MS	2-Dimensional
SUN2	0.912999	LC/MS-MS	2-Dimensional
HNRNPAB	0.912915	LC/MS-MS	2-Dimensional
CALU	0.912496	LC/MS-MS	2-Dimensional
PPP2R2A	0.912276	LC/MS-MS	2-Dimensional
RPL5	0.912135	LC/MS-MS	2-Dimensional
CYR61	0.91209	LC/MS-MS	2-Dimensional
BCAS2	0.911619	LC/MS-MS	2-Dimensional
RALY	0.911352	LC/MS-MS	2-Dimensional
HOOK3	0.910735	LC/MS-MS	2-Dimensional
LRP12	0.910308	LC/MS-MS	2-Dimensional
RAD23B	0.910174	LC/MS-MS	2-Dimensional
HIST3H3	0.910084	LC/MS-MS	2-Dimensional
FDPS	0.909776	LC/MS-MS	2-Dimensional
CHMP2A	0.908832	LC/MS-MS	2-Dimensional
PAWR	0.908117	LC/MS-MS	2-Dimensional
PDHB	0.9079	LC/MS-MS	2-Dimensional
GCLM	0.907893	LC/MS-MS	2-Dimensional
MARCKS	0.907469	LC/MS-MS	2-Dimensional
RAC2	0.907217	LC/MS-MS	2-Dimensional
TF	0.907052	LC/MS-MS	2-Dimensional
VDAC3	0.90582	LC/MS-MS	2-Dimensional
SLC9A6	0.905776	LC/MS-MS	2-Dimensional
MCM3	0.905713	LC/MS-MS	2-Dimensional
EPHA2	0.905419	LC/MS-MS	2-Dimensional
EIF4G1	0.904853	LC/MS-MS	2-Dimensional
SRP9	0.904438	LC/MS-MS	2-Dimensional
HSPA1L	0.904385	LC/MS-MS	2-Dimensional
HSP90AA5P	0.903938	LC/MS-MS	2-Dimensional
TWF2	0.903935	LC/MS-MS	2-Dimensional
ANKRD62	0.902613	LC/MS-MS	2-Dimensional
ZC3H12C	0.902194	LC/MS-MS	2-Dimensional
PEPD	0.901945	LC/MS-MS	2-Dimensional
CDC5L	0.901422	LC/MS-MS	2-Dimensional
CSRP1	0.901048	LC/MS-MS	2-Dimensional
TUBA1C	0.900455	LC/MS-MS	2-Dimensional
SCO1	0.90002	LC/MS-MS	2-Dimensional
HSPH1	0.89963	LC/MS-MS	2-Dimensional
RBBP4	0.898486	LC/MS-MS	2-Dimensional
UBE2N	0.898293	LC/MS-MS	2-Dimensional
C7orf72	0.898144	LC/MS-MS	2-Dimensional
PARP1	0.897863	LC/MS-MS	2-Dimensional
CLIC6	0.897378	LC/MS-MS	2-Dimensional
CLDN22	0.897215	LC/MS-MS	2-Dimensional
SRPR	0.897042	LC/MS-MS	2-Dimensional
DNAJC9	0.896849	LC/MS-MS	2-Dimensional
SRSF6	0.896483	LC/MS-MS	2-Dimensional
PTX3	0.896353	LC/MS-MS	2-Dimensional
TRANK1	0.895916	LC/MS-MS	2-Dimensional
FBN1	0.89513	LC/MS-MS	2-Dimensional
EEF1A	0.894242	LC/MS-MS	2-Dimensional
C3	0.893899	LC/MS-MS	2-Dimensional
SERPINE1	0.893802	LC/MS-MS	2-Dimensional
KIF1C	0.893659	LC/MS-MS	2-Dimensional
TPM2	0.893472	LC/MS-MS	2-Dimensional
PRDX2	0.893435	LC/MS-MS	2-Dimensional
41893	0.893356	LC/MS-MS	2-Dimensional
PPIAL4A	0.892235	LC/MS-MS	2-Dimensional
ARPC3	0.89197	LC/MS-MS	2-Dimensional
EIF4EBP1	0.891174	LC/MS-MS	2-Dimensional
CHCHD3	0.891048	LC/MS-MS	2-Dimensional
LGALS1	0.888401	LC/MS-MS	2-Dimensional
TSC22D2	0.888079	LC/MS-MS	2-Dimensional
EIF4G2	0.886956	LC/MS-MS	2-Dimensional
KANK1	0.886833	LC/MS-MS	2-Dimensional
RFC2	0.886739	LC/MS-MS	2-Dimensional
EEF1B2	0.886503	LC/MS-MS	2-Dimensional
EIF6	0.886101	LC/MS-MS	2-Dimensional
CALD1	0.885622	LC/MS-MS	2-Dimensional
TP53BP1	0.885282	LC/MS-MS	2-Dimensional
HIP1R	0.885172	LC/MS-MS	2-Dimensional
PA2G4	0.884599	LC/MS-MS	2-Dimensional
TAF15	0.884461	LC/MS-MS	2-Dimensional
PFAS	0.884213	LC/MS-MS	2-Dimensional
SH3GL1	0.884081	LC/MS-MS	2-Dimensional
COL22A1	0.883912	LC/MS-MS	2-Dimensional
RPLP1	0.883795	LC/MS-MS	2-Dimensional
PUF60	0.883784	LC/MS-MS	2-Dimensional
DR1	0.883779	LC/MS-MS	2-Dimensional
KLC1	0.883635	LC/MS-MS	2-Dimensional
ILK	0.883206	LC/MS-MS	2-Dimensional
UBQLN1	0.883112	LC/MS-MS	2-Dimensional
UQCRH	0.882727	LC/MS-MS	2-Dimensional
HIST1H4A	0.882685	LC/MS-MS	2-Dimensional
RPS28	0.882667	LC/MS-MS	2-Dimensional
SERPINB8	0.881927	LC/MS-MS	2-Dimensional
ARID3A	0.881847	LC/MS-MS	2-Dimensional
YARS	0.88034	LC/MS-MS	2-Dimensional
PITPNB	0.879795	LC/MS-MS	2-Dimensional
MYL6	0.878921	LC/MS-MS	2-Dimensional
DDX6	0.877866	LC/MS-MS	2-Dimensional
POTEKP	0.877766	LC/MS-MS	2-Dimensional
HNRNPUL2	0.876706	LC/MS-MS	2-Dimensional
PSMA2	0.875998	LC/MS-MS	2-Dimensional
TSSC4	0.874326	LC/MS-MS	2-Dimensional
FILIP1L	0.874141	LC/MS-MS	2-Dimensional
ATIC	0.873466	LC/MS-MS	2-Dimensional
MCM6	0.872478	LC/MS-MS	2-Dimensional
CAPG	0.87243	LC/MS-MS	2-Dimensional
CEP250	0.872222	LC/MS-MS	2-Dimensional
FKBP10	0.872154	LC/MS-MS	2-Dimensional
UBXN8	0.871853	LC/MS-MS	2-Dimensional
PDLIM1	0.871539	LC/MS-MS	2-Dimensional
ANXA3	0.869824	LC/MS-MS	2-Dimensional
TMSB10	0.869536	LC/MS-MS	2-Dimensional
HIST1H2BB	0.869481	LC/MS-MS	2-Dimensional
ACTR3B	0.866799	LC/MS-MS	2-Dimensional
A1BG	0.866779	LC/MS-MS	2-Dimensional
PYGO2	0.866392	LC/MS-MS	2-Dimensional
NCOA6	0.865678	LC/MS-MS	2-Dimensional
CPOX	0.865349	LC/MS-MS	2-Dimensional
ZYX	0.862749	LC/MS-MS	2-Dimensional
RAB10	0.862123	LC/MS-MS	2-Dimensional
HSD17B10	0.861868	LC/MS-MS	2-Dimensional
CALML3	0.861688	LC/MS-MS	2-Dimensional
SCUBE1	0.861433	LC/MS-MS	2-Dimensional
HEATR1	0.861103	LC/MS-MS	2-Dimensional
PDLIM7	0.860435	LC/MS-MS	2-Dimensional
RBMX2	0.860328	LC/MS-MS	2-Dimensional
RPTOR	0.860181	LC/MS-MS	2-Dimensional
LBR	0.859873	LC/MS-MS	2-Dimensional
DDX3Y	0.859174	LC/MS-MS	2-Dimensional
PLIN5	0.857947	LC/MS-MS	2-Dimensional
CHD3	0.855335	LC/MS-MS	2-Dimensional
EDF1	0.854871	LC/MS-MS	2-Dimensional
TUBB4B	0.851232	LC/MS-MS	2-Dimensional
NUP54	0.85122	LC/MS-MS	2-Dimensional
TPM1	0.850012	LC/MS-MS	2-Dimensional
MYL6B	0.849812	LC/MS-MS	2-Dimensional
SPR	0.849211	LC/MS-MS	2-Dimensional
EMD	0.848806	LC/MS-MS	2-Dimensional
SRP14	0.847253	LC/MS-MS	2-Dimensional
SNCG	0.845665	LC/MS-MS	2-Dimensional
DHCR7	0.845572	LC/MS-MS	2-Dimensional
GPR124	0.844923	LC/MS-MS	2-Dimensional
CYFIP1	0.844791	LC/MS-MS	2-Dimensional
SMNDC1	0.844361	LC/MS-MS	2-Dimensional
NUDT4	0.843746	LC/MS-MS	2-Dimensional
SACS	0.843482	LC/MS-MS	2-Dimensional
UCHL3	0.843179	LC/MS-MS	2-Dimensional
CHMP3	0.841112	LC/MS-MS	2-Dimensional
AMPD2	0.840647	LC/MS-MS	2-Dimensional
SMARCB1	0.83933	LC/MS-MS	2-Dimensional
BOP1	0.839278	LC/MS-MS	2-Dimensional
NAA30	0.838474	LC/MS-MS	2-Dimensional
CCDC50	0.837385	LC/MS-MS	2-Dimensional
EHD1	0.837229	LC/MS-MS	2-Dimensional
MUC15	0.836534	LC/MS-MS	2-Dimensional
SLC16A1	0.835499	LC/MS-MS	2-Dimensional
MPRIP	0.834248	LC/MS-MS	2-Dimensional
AFAP1	0.833951	LC/MS-MS	2-Dimensional
PRPH	0.833511	LC/MS-MS	2-Dimensional
ARL8B	0.833139	LC/MS-MS	2-Dimensional
NARS	0.832209	LC/MS-MS	2-Dimensional
PRADC1	0.830297	LC/MS-MS	2-Dimensional
BZRAP1	0.829322	LC/MS-MS	2-Dimensional
RUFY1	0.828874	LC/MS-MS	2-Dimensional
TOMM22	0.82758	LC/MS-MS	2-Dimensional
HIST1H2AB	0.82692	LC/MS-MS	2-Dimensional
UBL4A	0.826264	LC/MS-MS	2-Dimensional
CIAPIN1	0.824695	LC/MS-MS	2-Dimensional
A2M	0.822691	LC/MS-MS	2-Dimensional
PROC	0.822578	LC/MS-MS	2-Dimensional
DNAJC5	0.822501	LC/MS-MS	2-Dimensional
RPL10	0.821467	LC/MS-MS	2-Dimensional
TRIOBP	0.820437	LC/MS-MS	2-Dimensional
MTPN	0.820066	LC/MS-MS	2-Dimensional
BTBD17	0.817757	LC/MS-MS	2-Dimensional
UGGT1	0.814289	LC/MS-MS	2-Dimensional
EPHB2	0.8132	LC/MS-MS	2-Dimensional
TJP2	0.812505	LC/MS-MS	2-Dimensional
ATXN3	0.812124	LC/MS-MS	2-Dimensional
FHL2	0.810341	LC/MS-MS	2-Dimensional
APOA1BP	0.809675	LC/MS-MS	2-Dimensional
ATOX1	0.809415	LC/MS-MS	2-Dimensional
TAX1BP3	0.808941	LC/MS-MS	2-Dimensional
CDK9	0.806219	LC/MS-MS	2-Dimensional
RRM1	0.802537	LC/MS-MS	2-Dimensional
CD2AP	0.801583	LC/MS-MS	2-Dimensional
CDK5RAP3	0.801292	LC/MS-MS	2-Dimensional
WBP5	0.800799	LC/MS-MS	2-Dimensional
TRIP13	0.799975	LC/MS-MS	2-Dimensional
GLIPR2	0.79864	LC/MS-MS	2-Dimensional
C1orf123	0.797783	LC/MS-MS	2-Dimensional
BCAR3	0.79761	LC/MS-MS	2-Dimensional
TMSB4X	0.795817	LC/MS-MS	2-Dimensional
SDF2	0.795562	LC/MS-MS	2-Dimensional
RAI1	0.793939	LC/MS-MS	2-Dimensional
HN1	0.792817	LC/MS-MS	2-Dimensional
BGN	0.792756	LC/MS-MS	2-Dimensional
UQCRC1	0.79017	LC/MS-MS	2-Dimensional
HIST1H2AD	0.789138	LC/MS-MS	2-Dimensional
RSF1	0.788949	LC/MS-MS	2-Dimensional
GPR37L1	0.788734	LC/MS-MS	2-Dimensional
SUMO2	0.787474	LC/MS-MS	2-Dimensional
ICAM2	0.78718	LC/MS-MS	2-Dimensional
TNKS1BP1	0.786692	LC/MS-MS	2-Dimensional
AMBP	0.783089	LC/MS-MS	2-Dimensional
EIF4B	0.780754	LC/MS-MS	2-Dimensional
LYRM7	0.78038	LC/MS-MS	2-Dimensional
USP16	0.778255	LC/MS-MS	2-Dimensional
DDX42	0.777091	LC/MS-MS	2-Dimensional
QSOX2	0.774449	LC/MS-MS	2-Dimensional
BECN1	0.773815	LC/MS-MS	2-Dimensional
ITIH2	0.773702	LC/MS-MS	2-Dimensional
CDV3	0.773497	LC/MS-MS	2-Dimensional
ITPR2	0.772928	LC/MS-MS	2-Dimensional
AHSG	0.7718	LC/MS-MS	2-Dimensional
MTX1	0.769692	LC/MS-MS	2-Dimensional
RPL6	0.769547	LC/MS-MS	2-Dimensional
SYNGR3	0.76599	LC/MS-MS	2-Dimensional
SMTNL2	0.7659	LC/MS-MS	2-Dimensional
TBL3	0.764382	LC/MS-MS	2-Dimensional
CTCF	0.763861	LC/MS-MS	2-Dimensional
SNRPF	0.762165	LC/MS-MS	2-Dimensional
DOCK6	0.761556	LC/MS-MS	2-Dimensional
MCM7	0.760182	LC/MS-MS	2-Dimensional
HMGB2	0.758539	LC/MS-MS	2-Dimensional
MEF2B	0.755688	LC/MS-MS	2-Dimensional
PARK7	0.750311	LC/MS-MS	2-Dimensional
ALB	0.74917	LC/MS-MS	2-Dimensional
GAS2L1	0.745198	LC/MS-MS	2-Dimensional
ITSN1	0.744826	LC/MS-MS	2-Dimensional
DIS3	0.74359	LC/MS-MS	2-Dimensional
PID1	0.742622	LC/MS-MS	2-Dimensional
TCERG1	0.741934	LC/MS-MS	2-Dimensional
EPB41L3	0.739518	LC/MS-MS	2-Dimensional
PRPF19	0.73602	LC/MS-MS	2-Dimensional
TUBB8	0.734437	LC/MS-MS	2-Dimensional
AKAP4	0.733311	LC/MS-MS	2-Dimensional
HBZ	0.730629	LC/MS-MS	2-Dimensional
MRPL46	0.729959	LC/MS-MS	2-Dimensional
STX3	0.729257	LC/MS-MS	2-Dimensional
MCM3AP	0.727128	LC/MS-MS	2-Dimensional
HLA-DQB1	0.727089	LC/MS-MS	2-Dimensional
C15orf38	0.723147	LC/MS-MS	2-Dimensional
TIMM50	0.72108	LC/MS-MS	2-Dimensional
CCKAR	0.719613	LC/MS-MS	2-Dimensional
MARCKSL1	0.719477	LC/MS-MS	2-Dimensional
ART4	0.719412	LC/MS-MS	2-Dimensional
KIF15	0.712514	LC/MS-MS	2-Dimensional
WDSUB1	0.706499	LC/MS-MS	2-Dimensional
LTF	0.703173	LC/MS-MS	2-Dimensional
KPG	0.700256	LC/MS-MS	2-Dimensional
SPARC	0.698261	LC/MS-MS	2-Dimensional
ENAH	0.697923	LC/MS-MS	2-Dimensional
CDK1	0.697731	LC/MS-MS	2-Dimensional
TNIK	0.697386	LC/MS-MS	2-Dimensional
UTP3	0.692399	LC/MS-MS	2-Dimensional
PZP	0.686701	LC/MS-MS	2-Dimensional
GZF1	0.685562	LC/MS-MS	2-Dimensional
TGFB1I1	0.676031	LC/MS-MS	2-Dimensional
RASGRP3	0.670962	LC/MS-MS	2-Dimensional
ZCCHC3	0.667718	LC/MS-MS	2-Dimensional
PLEKHA8P1	0.652243	LC/MS-MS	2-Dimensional
HMGN2	0.647564	LC/MS-MS	2-Dimensional
CILP2	0.646795	LC/MS-MS	2-Dimensional
SPICE1	0.642753	LC/MS-MS	2-Dimensional
TAGLN	0.635599	LC/MS-MS	2-Dimensional
PACS1	0.630194	LC/MS-MS	2-Dimensional
RAB5C	0.624926	LC/MS-MS	2-Dimensional
SLC25A12	0.617998	LC/MS-MS	2-Dimensional
FIP1L1	0.597471	LC/MS-MS	2-Dimensional
RBBP7	0.531674	LC/MS-MS	2-Dimensional
CLEC4F	0.509694	LC/MS-MS	2-Dimensional
DNAJC1	0.415183	LC/MS-MS	2-Dimensional
